# Supplementary material for: Bis(acetonitrile-κN)(1,10-phenanthroline-κ2 N,N′)platinum(II) bis­(perchlorate)
Source: Acta Crystallogr Sect E Struct Rep Online. 2010 Mar 10;66(Pt 4):m389. doi: 10.1107/S1600536810008299 (PMC2984004; doi:10.1107/S1600536810008299)
Supplement: Supplementary file 1 [file e-66-0m389-sup1.cif]

##############################################################################
###                                                                        ###
###        Electronic paper (Acta Crystallographica Section E)             ###
###                                                                        ###
##############################################################################
#                                                                            #
# This CIF contains the data in a paper accepted for publication in Acta     #
# Crystallographica Section E. It conforms to the requirements of Notes      #
# for Authors for Section E, and has been peer reviewed under the auspices   #
# of the IUCr Commission on Journals.                                        #
#                                                                            #
# Full details of the Crystallographic Information File format               #
# are given in the paper "The Crystallographic Information File (CIF):       #
# a New Standard Archive File for Crystallography" by S. R. Hall, F. H.      #
# Allen and I. D. Brown [Acta Cryst. (1991), A47, 655-685].                  #
#                                                                            #
# The current version of the core CIF dictionary is obtainable from          #
# ftp://ftp.iucr.org/pub/cif_core.dic. The current version number is 2.4.    #
#                                                                            #
# Software is freely available for graphical display of the structure(s) in  #
# this CIF.  For information consult the CIF home page http://www.iucr.org/  #
# cif/home.html                                                              #
#                                                                            #
# This file may be used for bona fide research purposes within the           #
# scientific community so long as proper attribution is given to the journal # 
# article from which it was obtained.                                        #
#                                                                            #
##############################################################################
                                             
data_global
_audit_creation_method     SHELXL-97
_journal_date_recd_electronic     2010-02-22
_journal_date_accepted     2010-03-04
_journal_name_full     'Acta Crystallographica, Section E'
_journal_year     2010
_journal_volume     66
_journal_issue      4
_journal_page_first     m389
_journal_page_last     m389
_journal_paper_category     QM
_journal_coeditor_code     PK2230
_publ_contact_author_name     'Dr. Kwang Ha'
_publ_contact_author_address
; School of Applied Chemical Engineering,
  The Research Institute of Catalysis,
  Chonnam National University,
  Gwangju 500-757,
  Republic of Korea
;
_publ_contact_author_email     hakwang@chonnam.ac.kr
_publ_contact_author_fax     '82 62 530 1909'
_publ_contact_author_phone     '82 62 530 1901'
_publ_section_title
;\
Bis(acetonitrile-\k<i>N</i>)(1,10-phenanthroline-\k^2^<i>N</i>,<i>N</i>')\
platinum(II) bis(perchlorate)
;
loop_
    _publ_author_name
    _publ_author_footnote
    _publ_author_address
    'Ha, Kwang' .
; School of Applied Chemical Engineering,
  The Research Institute of Catalysis,
  Chonnam National University,
  Gwangju 500-757,
  Republic of Korea
;
data_I
_chemical_name_systematic
;
Bis(acetonitrile-\k<i>N</i>)(1,10-phenanthroline-
\k^2^<i>N</i>,<i>N</i>')platinum(II) bis(perchlorate)
;
_chemical_name_common     ?
_chemical_formula_moiety     'C16 H14 N4 Pt 2+, 2(Cl O4 -)'
_chemical_formula_sum     'C16 H14 Cl2 N4 O8 Pt'
_chemical_formula_structural     ?
_chemical_formula_analytical     ?
_chemical_formula_iupac     '[Pt (C2 H3 N)2 (C12 H8 N2)] (Cl O4)2'
_chemical_formula_weight     656.30
_chemical_melting_point     ?
_symmetry_cell_setting     Orthorhombic
_symmetry_space_group_name_H-M     'P n m a'
_symmetry_space_group_name_Hall     '-P 2ac 2n'
loop_
    _symmetry_equiv_pos_as_xyz
    'x, y, z'
    '-x+1/2, -y, z+1/2'
    '-x, y+1/2, -z'
    'x+1/2, -y+1/2, -z+1/2'
    '-x, -y, -z'
    'x-1/2, y, -z-1/2'
    'x, -y-1/2, z'
    '-x-1/2, y-1/2, z-1/2'
_cell_length_a     9.1407(5)
_cell_length_b     11.7822(7)
_cell_length_c     18.3215(11)
_cell_angle_alpha     90.00
_cell_angle_beta     90.00
_cell_angle_gamma     90.00
_cell_volume     1973.2(2)
_cell_formula_units_Z     4
_cell_measurement_reflns_used     3403
_cell_measurement_theta_min     2.22
_cell_measurement_theta_max     24.97
_cell_measurement_temperature     200(2)
_exptl_crystal_description     'rod'
_exptl_crystal_colour     'colorless'
_exptl_crystal_size_max     0.28
_exptl_crystal_size_mid     0.12
_exptl_crystal_size_min     0.04
_exptl_crystal_density_diffrn     2.209
_exptl_crystal_density_meas     ?
_exptl_crystal_density_method     'not measured'
_exptl_crystal_F_000     1256
_exptl_absorpt_coefficient_mu     7.437
_exptl_absorpt_correction_type     Multi-scan
_exptl_absorpt_process_details     '(SADABS; Bruker, 2000)'
_exptl_absorpt_correction_T_min     0.763413
_exptl_absorpt_correction_T_max     1.000000
_exptl_special_details
;
;
_diffrn_ambient_temperature     200(2)
_diffrn_radiation_type     MoK\a
_diffrn_radiation_wavelength     0.71073
_diffrn_radiation_source     'fine-focus sealed tube'
_diffrn_radiation_monochromator     graphite
_diffrn_measurement_device_type     'Bruker SMART 1000 CCD'
_diffrn_measurement_method     '\f and \w scans'
_diffrn_detector_area_resol_mean     ?
_diffrn_reflns_number     11860
_diffrn_reflns_av_R_equivalents     0.0872
_diffrn_reflns_av_sigmaI/netI     0.0652
_diffrn_reflns_theta_min     2.06
_diffrn_reflns_theta_max     26.03
_diffrn_reflns_theta_full     26.03
_diffrn_measured_fraction_theta_max     0.997
_diffrn_measured_fraction_theta_full     0.997
_diffrn_reflns_limit_h_min     -11
_diffrn_reflns_limit_h_max     7
_diffrn_reflns_limit_k_min     -14
_diffrn_reflns_limit_k_max     14
_diffrn_reflns_limit_l_min     -22
_diffrn_reflns_limit_l_max     21
_diffrn_standards_number     0
_diffrn_standards_interval_count     0
_diffrn_standards_interval_time     0
_diffrn_standards_decay_%     0
_refine_special_details
;
Refinement of <i>F</i>^2^ against ALL reflections. The weighted <i>R</i>-factor
wR and goodness of fit <i>S</i> are based on <i>F</i>^2^, conventional
<i>R</i>-factors <i>R</i> are based on <i>F</i>, with <i>F</i> set to zero for
negative <i>F</i>^2^. The threshold expression of <i>F</i>^2^ >
\s(<i>F</i>^2^) is used only for calculating <i>R</i>-factors(gt) etc. and is
not relevant to the choice of reflections for refinement. <i>R</i>-factors
based on <i>F</i>^2^ are statistically about twice as large as those based on
<i>F</i>, and <i>R</i>- factors based on ALL data will be even larger.
;
_reflns_number_total     2043
_reflns_number_gt     1540
_reflns_threshold_expression     I>2sigma(I)
_refine_ls_structure_factor_coef     Fsqd
_refine_ls_matrix_type     full
_refine_ls_R_factor_all     0.0659
_refine_ls_R_factor_gt     0.0418
_refine_ls_wR_factor_gt     0.0882
_refine_ls_wR_factor_ref     0.1000
_refine_ls_goodness_of_fit_ref     1.023
_refine_ls_restrained_S_all     1.020
_refine_ls_number_reflns     2043
_refine_ls_number_parameters     176
_refine_ls_number_restraints     18
_refine_ls_hydrogen_treatment     constr
_refine_ls_weighting_scheme     calc
_refine_ls_weighting_details
                 'calc w=1/[\s^2^(Fo^2^)+(0.0514P)^2^] where P=(Fo^2^+2Fc^2^)/3'
_atom_sites_solution_hydrogens     geom
_atom_sites_solution_primary     direct
_atom_sites_solution_secondary     difmap
_refine_ls_shift/su_max     0.000
_refine_ls_shift/su_mean     0.000
_refine_diff_density_max     2.233
_refine_diff_density_min     -1.817
_refine_ls_extinction_method     none
_refine_ls_extinction_coef     ?
loop_
    _atom_type_symbol
    _atom_type_description
    _atom_type_scat_dispersion_real
    _atom_type_scat_dispersion_imag
    _atom_type_scat_source
    'C' 'C' 0.0033 0.0016
                         'International Tables Vol C Tables 4.2.6.8 and 6.1.1.4'
    'H' 'H' 0.0000 0.0000
                         'International Tables Vol C Tables 4.2.6.8 and 6.1.1.4'
    'Cl' 'Cl' 0.1484 0.1585
                         'International Tables Vol C Tables 4.2.6.8 and 6.1.1.4'
    'N' 'N' 0.0061 0.0033
                         'International Tables Vol C Tables 4.2.6.8 and 6.1.1.4'
    'O' 'O' 0.0106 0.0060
                         'International Tables Vol C Tables 4.2.6.8 and 6.1.1.4'
    'Pt' 'Pt' -1.7033 8.3905
                         'International Tables Vol C Tables 4.2.6.8 and 6.1.1.4'
_computing_data_collection     'SMART (Bruker, 2000)'
_computing_cell_refinement     'SAINT (Bruker, 2000)'
_computing_data_reduction     'SAINT (Bruker, 2000)'
_computing_structure_solution     'SHELXS97 (Sheldrick, 2008)'
_computing_structure_refinement     'SHELXL97 (Sheldrick, 2008)'
_computing_molecular_graphics
                              'ORTEP-3 (Farrugia, 1997) and PLATON (Spek, 2009)'
_computing_publication_material     'SHELXL97 (Sheldrick, 2008)'
loop_
    _atom_site_type_symbol
    _atom_site_label
    _atom_site_fract_x
    _atom_site_fract_y
    _atom_site_fract_z
    _atom_site_U_iso_or_equiv
    _atom_site_adp_type
    _atom_site_calc_flag
    _atom_site_refinement_flags
    _atom_site_occupancy
    _atom_site_disorder_assembly
    _atom_site_disorder_group
    Pt Pt1 0.96551(5) 0.2500 0.10603(2) 0.02158(17) Uani d S 1 . .
    N N1 0.8473(6) 0.1387(5) 0.0483(3) 0.0219(14) Uani d . 1 . .
    N N2 1.0774(7) 0.1326(5) 0.1611(4) 0.0278(16) Uani d . 1 . .
    C C1 0.8490(8) 0.0253(6) 0.0516(4) 0.0264(18) Uani d . 1 . .
    H H1 0.9141 -0.0111 0.0845 0.032 Uiso calc R 1 . .
    C C2 0.7580(9) -0.0405(7) 0.0081(5) 0.034(2) Uani d . 1 . .
    H H2 0.7628 -0.1209 0.0110 0.041 Uiso calc R 1 . .
    C C3 0.6622(9) 0.0097(7) -0.0387(5) 0.031(2) Uani d . 1 . .
    H H3 0.5999 -0.0355 -0.0682 0.038 Uiso calc R 1 . .
    C C4 0.6557(8) 0.1302(7) -0.0431(5) 0.0304(19) Uani d . 1 . .
    C C5 0.7512(7) 0.1902(6) 0.0018(4) 0.0229(17) Uani d . 1 . .
    C C6 0.5587(9) 0.1932(8) -0.0901(4) 0.034(2) Uani d . 1 . .
    H H6 0.4937 0.1535 -0.1215 0.041 Uiso calc R 1 . .
    C C7 1.2397(10) 0.0000(8) 0.2375(5) 0.040(2) Uani d . 1 . .
    H H7A 1.2170 -0.0791 0.2254 0.061 Uiso calc R 1 . .
    H H7B 1.2217 0.0129 0.2896 0.061 Uiso calc R 1 . .
    H H7C 1.3427 0.0154 0.2264 0.061 Uiso calc R 1 . .
    C C8 1.1474(8) 0.0750(6) 0.1947(4) 0.0255(18) Uani d . 1 . .
    Cl Cl1 0.4808(3) 0.2500 0.14861(16) 0.0273(6) Uani d S 1 . .
    O O1 0.3890(9) 0.2500 0.2122(5) 0.040(2) Uani d S 1 . .
    O O2 0.3939(10) 0.2500 0.0837(4) 0.040(2) Uani d S 1 . .
    O O3 0.5699(7) 0.1506(6) 0.1490(4) 0.0515(19) Uani d . 1 . .
    Cl Cl2 0.430(2) 0.7500 0.341(4) 0.033(2) Uani d SPDU 0.53(3) . 1
    O O4 0.272(2) 0.7500 0.340(2) 0.080(10) Uani d SPDU 0.53(3) . 1
    O O5 0.468(3) 0.7500 0.4176(11) 0.088(10) Uani d SPDU 0.53(3) . 1
    O O6 0.4825(19) 0.6495(12) 0.3106(12) 0.077(8) Uani d PDU 0.53(3) . 1
    Cl Cl2' 0.461(3) 0.7500 0.340(4) 0.033(2) Uani d SPDU 0.47(3) . 2
    O O4' 0.312(3) 0.7500 0.365(2) 0.068(10) Uani d SPDU 0.47(3) . 2
    O O5' 0.453(3) 0.7500 0.2625(11) 0.111(15) Uani d SPDU 0.47(3) . 2
    O O6' 0.5367(19) 0.6564(15) 0.3651(15) 0.073(8) Uani d PDU 0.47(3) . 2
loop_
    _atom_site_aniso_label
    _atom_site_aniso_U_11
    _atom_site_aniso_U_22
    _atom_site_aniso_U_33
    _atom_site_aniso_U_12
    _atom_site_aniso_U_13
    _atom_site_aniso_U_23
    Pt1 0.0226(3) 0.0172(2) 0.0250(3) 0.000 -0.00007(19) 0.000
    N1 0.027(4) 0.014(3) 0.025(4) -0.002(2) 0.003(3) -0.003(3)
    N2 0.032(4) 0.020(3) 0.031(4) -0.005(3) -0.005(3) -0.003(3)
    C1 0.026(4) 0.022(4) 0.031(5) 0.004(3) 0.001(3) -0.005(3)
    C2 0.038(5) 0.020(4) 0.044(6) -0.006(4) 0.006(4) -0.006(4)
    C3 0.031(5) 0.030(5) 0.034(5) -0.012(4) 0.003(4) -0.010(4)
    C4 0.028(5) 0.033(5) 0.030(5) 0.001(3) -0.004(4) -0.006(4)
    C5 0.019(4) 0.027(4) 0.022(4) 0.000(3) 0.003(3) 0.002(3)
    C6 0.037(5) 0.057(6) 0.008(4) -0.011(4) 0.000(3) -0.005(3)
    C7 0.047(6) 0.038(5) 0.036(6) 0.012(4) -0.012(4) 0.002(4)
    C8 0.025(4) 0.020(4) 0.032(5) -0.001(3) -0.002(4) 0.000(4)
    Cl1 0.0272(14) 0.0256(14) 0.0292(17) 0.000 -0.0033(12) 0.000
    O1 0.038(5) 0.039(5) 0.042(6) 0.000 0.004(4) 0.000
    O2 0.055(6) 0.031(5) 0.035(5) 0.000 -0.014(4) 0.000
    O3 0.058(4) 0.055(4) 0.041(4) 0.033(3) -0.003(3) -0.003(3)
    Cl2 0.030(7) 0.0226(15) 0.047(3) 0.000 -0.003(11) 0.000
    O4 0.031(9) 0.077(18) 0.13(3) 0.000 -0.017(11) 0.000
    O5 0.11(2) 0.09(2) 0.063(10) 0.000 -0.040(13) 0.000
    O6 0.072(11) 0.034(8) 0.124(19) 0.002(8) 0.025(12) -0.031(10)
    Cl2' 0.030(7) 0.0226(15) 0.047(3) 0.000 -0.003(11) 0.000
    O4' 0.023(11) 0.09(2) 0.09(2) 0.000 0.005(13) 0.000
    O5' 0.09(2) 0.21(4) 0.034(9) 0.000 -0.016(11) 0.000
    O6' 0.057(11) 0.037(10) 0.12(2) 0.013(8) 0.007(11) 0.028(12)
_geom_special_details
;
All esds (except the esd in the dihedral angle between two l.s. planes) are
estimated using the full covariance matrix. The cell esds are taken into
account individually in the estimation of esds in distances, angles and
torsion angles; correlations between esds in cell parameters are only used
when they are defined by crystal symmetry. An approximate (isotropic)
treatment of cell esds is used for estimating esds involving l.s. planes.
;
loop_
    _geom_bond_atom_site_label_1
    _geom_bond_atom_site_label_2
    _geom_bond_site_symmetry_2
    _geom_bond_distance
    _geom_bond_publ_flag
    Pt1 N2 7_565 1.994(7) ?
    Pt1 N2 . 1.994(7) ?
    Pt1 N1 . 2.001(6) ?
    Pt1 N1 7_565 2.001(6) ?
    N1 C1 . 1.337(9) ?
    N1 C5 . 1.366(9) ?
    N2 C8 . 1.118(9) ?
    C1 C2 . 1.388(11) ?
    C1 H1 . 0.9500 ?
    C2 C3 . 1.360(12) ?
    C2 H2 . 0.9500 ?
    C3 C4 . 1.424(11) ?
    C3 H3 . 0.9500 ?
    C4 C5 . 1.392(10) ?
    C4 C6 . 1.442(11) ?
    C5 C5 7_565 1.410(14) ?
    C6 C6 7_565 1.338(19) ?
    C6 H6 . 0.9500 ?
    C7 C8 . 1.452(11) ?
    C7 H7A . 0.9800 ?
    C7 H7B . 0.9800 ?
    C7 H7C . 0.9800 ?
    Cl1 O3 7_565 1.427(6) ?
    Cl1 O3 . 1.427(6) ?
    Cl1 O2 . 1.430(9) ?
    Cl1 O1 . 1.436(9) ?
    Cl2 O6 7_575 1.40(3) ?
    Cl2 O6 . 1.40(3) ?
    Cl2 O5 . 1.44(7) ?
    Cl2 O4 . 1.44(2) ?
    Cl2' O6' 7_575 1.38(3) ?
    Cl2' O6' . 1.38(3) ?
    Cl2' O5' . 1.42(8) ?
    Cl2' O4' . 1.44(2) ?
loop_
    _geom_angle_atom_site_label_1
    _geom_angle_atom_site_label_2
    _geom_angle_atom_site_label_3
    _geom_angle_site_symmetry_1
    _geom_angle_site_symmetry_3
    _geom_angle
    _geom_angle_publ_flag
    N2 Pt1 N2 7_565 . 87.9(3) yes
    N2 Pt1 N1 7_565 . 177.0(2) ?
    N2 Pt1 N1 . . 95.1(2) ?
    N2 Pt1 N1 7_565 7_565 95.1(2) ?
    N2 Pt1 N1 . 7_565 177.0(2) ?
    N1 Pt1 N1 . 7_565 81.9(3) yes
    C1 N1 C5 . . 118.6(6) ?
    C1 N1 Pt1 . . 128.7(5) ?
    C5 N1 Pt1 . . 112.7(5) ?
    C8 N2 Pt1 . . 173.4(6) ?
    N1 C1 C2 . . 121.7(7) ?
    N1 C1 H1 . . 119.1 ?
    C2 C1 H1 . . 119.1 ?
    C3 C2 C1 . . 120.3(8) ?
    C3 C2 H2 . . 119.9 ?
    C1 C2 H2 . . 119.9 ?
    C2 C3 C4 . . 119.7(7) ?
    C2 C3 H3 . . 120.1 ?
    C4 C3 H3 . . 120.1 ?
    C5 C4 C3 . . 116.5(7) ?
    C5 C4 C6 . . 118.5(7) ?
    C3 C4 C6 . . 125.0(8) ?
    N1 C5 C4 . . 123.1(7) ?
    N1 C5 C5 . 7_565 116.3(4) ?
    C4 C5 C5 . 7_565 120.5(5) ?
    C6 C6 C4 7_565 . 121.0(5) ?
    C6 C6 H6 7_565 . 119.5 ?
    C4 C6 H6 . . 119.5 ?
    C8 C7 H7A . . 109.5 ?
    C8 C7 H7B . . 109.5 ?
    H7A C7 H7B . . 109.5 ?
    C8 C7 H7C . . 109.5 ?
    H7A C7 H7C . . 109.5 ?
    H7B C7 H7C . . 109.5 ?
    N2 C8 C7 . . 179.2(9) ?
    O3 Cl1 O3 7_565 . 110.4(6) ?
    O3 Cl1 O2 7_565 . 108.7(3) ?
    O3 Cl1 O2 . . 108.7(3) ?
    O3 Cl1 O1 7_565 . 109.3(3) ?
    O3 Cl1 O1 . . 109.3(3) ?
    O2 Cl1 O1 . . 110.5(6) ?
    O6 Cl2 O6 7_575 . 116(4) ?
    O6 Cl2 O5 7_575 . 108(3) ?
    O6 Cl2 O5 . . 108(3) ?
    O6 Cl2 O4 7_575 . 110(2) ?
    O6 Cl2 O4 . . 110(2) ?
    O5 Cl2 O4 . . 105(3) ?
    O6' Cl2' O6' 7_575 . 106(4) ?
    O6' Cl2' O5' 7_575 . 111(3) ?
    O6' Cl2' O5' . . 111(3) ?
    O6' Cl2' O4' 7_575 . 111(3) ?
    O6' Cl2' O4' . . 111(3) ?
    O5' Cl2' O4' . . 106(4) ?
loop_
    _geom_torsion_atom_site_label_1
    _geom_torsion_atom_site_label_2
    _geom_torsion_atom_site_label_3
    _geom_torsion_atom_site_label_4
    _geom_torsion_site_symmetry_1
    _geom_torsion_site_symmetry_2
    _geom_torsion_site_symmetry_3
    _geom_torsion_site_symmetry_4
    _geom_torsion
    _geom_torsion_publ_flag
    N2 Pt1 N1 C1 . . . . 1.5(7) ?
    N1 Pt1 N1 C1 7_565 . . . -178.3(5) ?
    N2 Pt1 N1 C5 . . . . 179.6(5) ?
    N1 Pt1 N1 C5 7_565 . . . -0.2(6) ?
    C5 N1 C1 C2 . . . . 1.2(11) ?
    Pt1 N1 C1 C2 . . . . 179.2(6) ?
    N1 C1 C2 C3 . . . . -1.0(12) ?
    C1 C2 C3 C4 . . . . 0.2(12) ?
    C2 C3 C4 C5 . . . . 0.3(12) ?
    C2 C3 C4 C6 . . . . -179.7(8) ?
    C1 N1 C5 C4 . . . . -0.7(11) ?
    Pt1 N1 C5 C4 . . . . -179.0(6) ?
    C1 N1 C5 C5 . . . 7_565 178.5(5) ?
    Pt1 N1 C5 C5 . . . 7_565 0.2(5) ?
    C3 C4 C5 N1 . . . . -0.1(11) ?
    C6 C4 C5 N1 . . . . 179.9(7) ?
    C3 C4 C5 C5 . . . 7_565 -179.2(5) ?
    C6 C4 C5 C5 . . . 7_565 0.8(9) ?
    C5 C4 C6 C6 . . . 7_565 -0.8(9) ?
    C3 C4 C6 C6 . . . 7_565 179.2(6) ?
loop_
    _geom_hbond_atom_site_label_D
    _geom_hbond_atom_site_label_H
    _geom_hbond_atom_site_label_A
    _geom_hbond_site_symmetry_A
    _geom_hbond_distance_DH
    _geom_hbond_distance_HA
    _geom_hbond_distance_DA
    _geom_hbond_angle_DHA
    C1 H1 O6 4 0.95 2.60 3.48(2) 154.8
    C3 H3 O2 3_645 0.95 2.54 3.210(8) 127.4
    C3 H3 O3 5_655 0.95 2.54 3.486(11) 178.2
    C7 H7A O6 4 0.98 2.39 3.066(18) 125.6
    C7 H7B O3 6_656 0.98 2.41 3.143(11) 130.9
