# Supplementary material for: Bis(acetonitrile-κN)(1,10-phenanthroline-κ2 N,N′)platinum(II) bis­(perchlorate)
Source: Acta Crystallogr Sect E Struct Rep Online. 2010 Mar 10;66(Pt 4):m389. doi: 10.1107/S1600536810008299 (PMC2984004; doi:10.1107/S1600536810008299)
Supplement: Supplementary file 2 [file e-66-0m389-Isup2.hkl]

# 
# h,k,l, Fc-squared, Fo-squared, sigma(Fo-squared) and status flag 
# 
data_I
_shelx_title ' [Pt(phen)(CH3CN)2](ClO4)2' 
_shelx_refln_list_code          4 
_shelx_F_calc_maximum      467.37 
_exptl_crystal_F_000      1256.00 
_reflns_d_resolution_high  0.8098 
 
loop_ 
 _symmetry_equiv_pos_as_xyz 
 'x, y, z' 
 '-x+1/2, -y, z+1/2' 
 '-x, y+1/2, -z' 
 'x+1/2, -y+1/2, -z+1/2' 
 '-x, -y, -z' 
 'x-1/2, y, -z-1/2' 
 'x, -y-1/2, z' 
 '-x-1/2, y-1/2, z-1/2' 
 
_cell_length_a     9.1407 
_cell_length_b    11.7822 
_cell_length_c    18.3215 
_cell_angle_alpha  90.000 
_cell_angle_beta   90.000 
_cell_angle_gamma  90.000 
 
_shelx_F_squared_multiplier     1.000 
 
loop_ 
 _refln_index_h 
 _refln_index_k 
 _refln_index_l 
 _refln_F_squared_calc 
 _refln_F_squared_meas 
 _refln_F_squared_sigma 
 _refln_observed_status 
   2   0   0    97733.23    98224.66   3411.98 o 
   4   0   0    28063.96    28091.74   1394.30 o 
   6   0   0     1539.31     2527.42    522.62 o 
   8   0   0      122.56      -23.02    253.01 o 
  10   0   0    11303.87    12038.22   1274.48 o 
   2   1   0     1652.94     1560.87     91.04 o 
   4   1   0    13108.29    12719.28    444.09 o 
   6   1   0    16457.00    16051.78    808.39 o 
   8   1   0    22168.04    20437.08   1054.92 o 
  10   1   0    12807.07    12637.25    947.32 o 
   2   2   0   218434.77   246777.23   4894.50 o 
   4   2   0    38058.00    35236.71    944.86 o 
   6   2   0      528.94      575.54    196.60 o 
   8   2   0     1178.95     1036.57    299.05 o 
  10   2   0     1752.08     2501.62    510.74 o 
   2   3   0    22885.47    24857.85    700.83 o 
   4   3   0    29150.33    29331.96    877.00 o 
   6   3   0    19526.06    19680.09    736.82 o 
   8   3   0    18811.19    18299.52   1010.57 o 
  10   3   0     9341.92     9716.72    845.69 o 
   0   4   0   136822.48   163907.95   4164.30 o 
   2   4   0    41880.43    45272.40   1168.95 o 
   4   4   0    34349.38    33985.39    969.79 o 
   6   4   0     1420.29     1353.73    249.60 o 
   8   4   0       16.76     -113.84    207.89 o 
  10   4   0     2536.54     3059.72    594.56 o 
   2   5   0    17316.41    20597.18    806.09 o 
   4   5   0    37682.46    37790.95   1103.75 o 
   6   5   0    20829.24    20528.86   1002.18 o 
   8   5   0    13194.36    12310.43    863.22 o 
  10   5   0     6326.13     6103.55    817.39 o 
   0   6   0    46638.16    53255.12   1752.92 o 
   2   6   0    62617.30    68170.91   1755.70 o 
   4   6   0    15047.54    15073.04    654.13 o 
   6   6   0     2818.96     3332.60    671.31 o 
   8   6   0      182.80      430.90    262.76 o 
  10   6   0     1065.81      367.79    370.34 o 
   2   7   0     5694.79     5650.78    361.41 o 
   4   7   0    18855.87    19785.04    716.70 o 
   6   7   0    16072.72    14797.17    943.47 o 
   8   7   0    11224.53    10131.50    845.00 o 
   0   8   0   103261.33   118457.63   3498.65 o 
   2   8   0    46753.46    50692.49   1232.61 o 
   4   8   0     9441.12     9360.76    690.71 o 
   6   8   0     3205.03     2650.33    536.82 o 
   8   8   0      665.38      943.37    398.51 o 
   2   9   0     6523.57     7339.88    532.05 o 
   4   9   0     7209.99     7393.94    437.95 o 
   6   9   0     8661.12     8999.95    655.47 o 
   8   9   0    13591.30    12771.27   1475.50 o 
   0  10   0    58137.47    63799.43   2371.35 o 
   2  10   0    39311.94    42471.02   1495.49 o 
   4  10   0     8334.42     8197.39    758.86 o 
   6  10   0     1284.90      711.36    436.42 o 
   8  10   0      293.93     -331.25    331.25 o 
   2  11   0     2478.47     2924.87    472.83 o 
   4  11   0     9009.05     9140.67    714.15 o 
   6  11   0     9645.50     8593.82    921.18 o 
   0  12   0    26571.24    27486.02   2409.95 o 
   2  12   0    20448.27    19808.90   1072.69 o 
   4  12   0     6757.01     7158.48    955.24 o 
   6  12   0     1020.28      725.61   1201.32 o 
   2  13   0     2866.78     3124.54    583.13 o 
   4  13   0     6418.88     6619.89    804.24 o 
   0  14   0    12935.63    12261.53   1728.52 o 
   2  14   0    11218.64    10776.82   1317.31 o 
   1   0   1    47204.64    47360.04   1115.67 o 
   2   0   1    16522.42    16202.82    407.79 o 
   3   0   1    18346.27    18168.63    413.39 o 
   4   0   1    15721.16    14205.46    628.88 o 
   5   0   1     7510.52     7628.96    775.88 o 
   6   0   1    16477.01    16084.61    886.91 o 
   7   0   1        0.66      231.40    172.36 o 
   8   0   1    12235.25    11537.19    778.39 o 
   9   0   1     1472.69     2094.39    439.06 o 
  10   0   1     4266.72     5556.64   1354.07 o 
  11   0   1     3568.96     3314.82    650.02 o 
   0   1   1    43750.63    46847.68    694.56 o 
   1   1   1     8645.58     9144.86    160.17 o 
   2   1   1    25093.25    24731.33    416.85 o 
   3   1   1     8942.83     8444.23    206.95 o 
   4   1   1     1385.40     1222.41     98.98 o 
   5   1   1    13376.04    12852.35    431.57 o 
   6   1   1     1021.94      878.62    131.79 o 
   7   1   1    14580.06    13674.67    650.39 o 
   8   1   1      115.03      181.72    129.12 o 
   9   1   1     8961.52     9301.28    860.53 o 
  10   1   1      540.95      655.70    245.42 o 
  11   1   1      542.77      804.44    284.26 o 
   1   2   1    33007.71    35430.38    498.45 o 
   2   2   1    24748.45    25993.68    434.43 o 
   3   2   1    21717.46    21407.07    387.26 o 
   4   2   1    21701.39    21725.96    475.79 o 
   5   2   1     7520.92     7125.14    298.65 o 
   6   2   1    20318.29    19847.12    556.36 o 
   7   2   1       57.47       41.38    170.69 o 
   8   2   1     8657.31     9129.39    488.27 o 
   9   2   1     2295.03     2505.36    325.68 o 
  10   2   1     4580.85     4600.70    474.44 o 
  11   2   1     2095.84     2100.77    347.99 o 
   0   3   1    11381.84    13113.29    309.95 o 
   1   3   1      109.48      122.90     40.69 o 
   2   3   1    22937.19    23053.61    469.45 o 
   3   3   1     2243.11     2239.23    126.60 o 
   4   3   1    11600.07    11154.92    288.07 o 
   5   3   1    24766.04    25878.75    588.94 o 
   6   3   1     2557.64     2529.92    191.05 o 
   7   3   1     7706.08     8439.18    549.21 o 
   8   3   1      340.41      393.37    157.49 o 
   9   3   1     5445.02     4883.89    419.14 o 
  10   3   1      161.35       57.74    271.75 o 
  11   3   1     1449.76     1185.46    341.28 o 
   1   4   1    26577.30    29116.12    568.15 o 
   2   4   1    33321.61    35352.09    612.85 o 
   3   4   1    20217.78    20377.97    474.57 o 
   4   4   1    33056.89    33591.70    620.54 o 
   5   4   1     4227.70     4246.18    188.64 o 
   6   4   1    17114.59    17368.94    505.78 o 
   7   4   1      233.80      117.01    115.38 o 
   8   4   1     7616.94     7458.59    469.76 o 
   9   4   1     1733.21     1709.57    286.31 o 
  10   4   1     2476.49     2410.42    347.61 o 
   0   5   1    23831.24    24744.82    554.02 o 
   1   5   1     2944.75     3268.96    145.25 o 
   2   5   1    19526.10    21166.98    413.85 o 
   3   5   1     4872.64     4797.20    207.40 o 
   4   5   1     7612.63     7572.17    336.20 o 
   5   5   1     8785.27     8458.88    285.26 o 
   6   5   1     5445.54     4947.74    291.12 o 
   7   5   1    10343.84    10956.94    426.98 o 
   8   5   1      685.98      460.50    194.69 o 
   9   5   1     3525.70     3587.19    370.24 o 
  10   5   1      596.41      990.70    320.33 o 
   1   6   1    26847.33    29255.26    521.51 o 
   2   6   1     9144.45     9554.38    309.07 o 
   3   6   1    12430.22    13524.03    372.18 o 
   4   6   1    21932.85    22454.80    523.33 o 
   5   6   1     3066.90     2746.74    191.51 o 
   6   6   1    16228.41    16162.99    526.88 o 
   7   6   1      289.44      175.80    146.32 o 
   8   6   1     4029.10     4347.00    449.84 o 
   9   6   1     2002.35     1855.52    354.29 o 
  10   6   1     2868.20      752.36    596.74 o 
   0   7   1    21155.15    22789.15    739.35 o 
   1   7   1       44.37        9.28     60.37 o 
   2   7   1    18191.78    18892.98    479.05 o 
   3   7   1     1775.94     1828.79    147.67 o 
   4   7   1     5544.94     5629.71    247.66 o 
   5   7   1     7560.92     7501.37    298.86 o 
   6   7   1     1367.09     2058.56    266.34 o 
   7   7   1     7918.22     7645.35    413.15 o 
   8   7   1       38.17      220.88    204.26 o 
   9   7   1     3928.12     3635.33    466.63 o 
   1   8   1    21000.38    21818.94    542.34 o 
   2   8   1     7786.67     7682.71    310.94 o 
   3   8   1    13092.28    12821.80    419.10 o 
   4   8   1     6210.82     6536.00    309.37 o 
   5   8   1     1404.64     1375.94    174.14 o 
   6   8   1     6399.20     6463.53    444.97 o 
   7   8   1      243.96      245.78    180.26 o 
   8   8   1     7513.88     6398.97    630.91 o 
   9   8   1     1218.24      484.04    536.27 o 
   0   9   1    14540.20    14849.56    659.77 o 
   1   9   1      618.39      600.81    138.04 o 
   2   9   1    11272.60    11688.91    494.51 o 
   3   9   1     5505.93     5627.14    344.72 o 
   4   9   1     3200.08     3425.15    264.81 o 
   5   9   1      767.23      928.85    160.55 o 
   6   9   1      245.65      205.20    194.74 o 
   7   9   1    10437.36     9009.64    550.88 o 
   8   9   1       22.59      -71.25    247.70 o 
   1  10   1    16392.10    17268.61    542.24 o 
   2  10   1     3144.71     3020.69    312.96 o 
   3  10   1     5773.14     5771.43    385.84 o 
   4  10   1     4958.06     5270.89    411.00 o 
   5  10   1     2369.22     2525.61    290.68 o 
   6  10   1     5915.28     6562.17    606.37 o 
   7  10   1        3.82       81.75    272.51 o 
   8  10   1     3950.90     1119.76   1177.43 o 
   0  11   1     8768.79     9638.12    611.25 o 
   1  11   1       16.74      -97.52    137.32 o 
   2  11   1     5554.53     6134.74    475.49 o 
   3  11   1     2095.44     2265.33    308.36 o 
   4  11   1     1671.65     1887.86    295.62 o 
   5  11   1     6452.30     6667.94    506.32 o 
   6  11   1      831.61      735.37    319.38 o 
   7  11   1     3766.51     4423.16    593.98 o 
   1  12   1     7690.40     8563.84    451.93 o 
   2  12   1     1876.63     1608.54    309.90 o 
   3  12   1     6193.33     6568.01    516.98 o 
   4  12   1     6253.67     6269.54    554.21 o 
   5  12   1     1230.64     1180.95    442.54 o 
   6  12   1     5169.11     5887.06    665.25 o 
   0  13   1     4050.45     4737.45    585.41 o 
   1  13   1      192.66      305.02    230.27 o 
   2  13   1     3622.76     4219.28    456.30 o 
   3  13   1     1533.89     1666.90    336.72 o 
   4  13   1     2147.65     2122.58    371.28 o 
   5  13   1     3635.27     4130.73    616.24 o 
   1  14   1     4973.85     1727.95    851.61 o 
   2  14   1     2288.08     1124.23    496.32 o 
   3  14   1     3157.72     2733.40    604.89 o 
   0   0   2    12919.70    10235.52   1884.61 o 
   1   0   2     2533.65     2563.66    102.19 o 
   2   0   2     5441.04     5918.94    286.37 o 
   3   0   2    12600.64    12140.31    381.95 o 
   4   0   2       20.19       47.96     64.58 o 
   5   0   2    34783.56    32134.26    863.80 o 
   6   0   2     1232.74     1257.53    407.50 o 
   7   0   2    23234.44    23949.57   1098.62 o 
   8   0   2       46.67      198.44    193.57 o 
   9   0   2     8611.21     7665.02    662.41 o 
  10   0   2     1550.12     1997.55    396.51 o 
  11   0   2     2105.13     2146.43    462.07 o 
   1   1   2    18299.25    19090.30    281.97 o 
   2   1   2     4274.59     4044.10    113.92 o 
   3   1   2    10476.23    10231.06    224.29 o 
   4   1   2     3089.41     2712.44    127.39 o 
   5   1   2     4338.31     3982.30    191.38 o 
   6   1   2     2136.50     1987.87    160.51 o 
   7   1   2      280.92      160.91    119.78 o 
   8   1   2     1064.59      859.61    196.42 o 
   9   1   2     3271.31     3489.85    376.69 o 
  10   1   2      163.77     -100.64    171.02 o 
  11   1   2     3946.59     4309.07    432.54 o 
   0   2   2       62.02      203.18     45.39 o 
   1   2   2     6875.27     7174.13    147.73 o 
   2   2   2       48.55      216.07     45.90 o 
   3   2   2    14814.58    14473.73    283.13 o 
   4   2   2     3205.04     3627.13    138.78 o 
   5   2   2    30247.96    28797.89    609.31 o 
   6   2   2      105.03      107.09     84.49 o 
   7   2   2    22712.77    20828.06    721.29 o 
   8   2   2        8.62      -33.93    119.67 o 
   9   2   2     7899.98     7574.22    478.50 o 
  10   2   2      223.92      299.01    193.03 o 
  11   2   2     1603.11     1154.95    301.94 o 
   1   3   2    11333.01    12216.43    245.21 o 
   2   3   2       74.37        7.65     46.55 o 
   3   3   2    38381.12    41534.16    686.52 o 
   4   3   2     1208.17     1290.00    106.60 o 
   5   3   2     6625.58     5956.96    214.36 o 
   6   3   2     3385.46     3276.79    209.88 o 
   7   3   2       64.61      163.03    126.22 o 
   8   3   2      307.92      107.56    173.59 o 
   9   3   2     1570.78     1480.83    243.41 o 
  10   3   2      256.62      246.96    179.05 o 
   0   4   2     1174.21     1449.67    127.84 o 
   1   4   2     4296.85     4528.26    147.08 o 
   2   4   2     5275.32     5599.44    198.02 o 
   3   4   2    17175.83    17627.30    348.41 o 
   4   4   2      544.80      583.88    105.48 o 
   5   4   2    29586.57    28703.28    858.71 o 
   6   4   2       52.75       77.95     88.58 o 
   7   4   2    19596.32    18064.63    602.32 o 
   8   4   2      150.87      178.08    148.63 o 
   9   4   2     6739.36     6472.17    424.82 o 
  10   4   2      116.63      -11.50    201.29 o 
   1   5   2    21203.45    23919.18    433.72 o 
   2   5   2      284.99      314.38     87.86 o 
   3   5   2    23403.57    24129.64    445.94 o 
   4   5   2      703.70      711.17     96.15 o 
   5   5   2     5462.42     5920.90    238.39 o 
   6   5   2      909.94     1076.27    148.71 o 
   7   5   2      148.31      161.08    106.59 o 
   8   5   2     1225.45     1007.66    220.66 o 
   9   5   2     1739.06     1671.01    283.93 o 
  10   5   2      143.92       60.48    220.72 o 
   0   6   2      303.93      749.97    119.25 o 
   1   6   2     1443.90     1503.83    125.53 o 
   2   6   2     2679.16     2874.00    164.66 o 
   3   6   2    10489.33    10502.92    299.45 o 
   4   6   2     2975.66     3259.48    186.94 o 
   5   6   2    28984.12    29049.11    620.02 o 
   6   6   2      200.61      378.93    130.64 o 
   7   6   2    18223.53    17722.32    475.88 o 
   8   6   2       46.52      310.26    161.85 o 
   9   6   2     5658.55     5309.99    484.74 o 
  10   6   2       31.99      -65.86    196.37 o 
   1   7   2    15775.95    16428.08    383.84 o 
   2   7   2      403.33      343.36    108.49 o 
   3   7   2    12996.56    14226.42    369.30 o 
   4   7   2     1645.28     1722.25    155.87 o 
   5   7   2     2789.83     2983.61    202.04 o 
   6   7   2     1990.17     1956.57    242.00 o 
   7   7   2        2.06      112.08    134.78 o 
   8   7   2      292.13       70.21    203.28 o 
   9   7   2     1041.50      671.94    286.59 o 
   0   8   2      311.17      652.62    178.26 o 
   1   8   2     1844.49     2153.99    167.90 o 
   2   8   2      697.71      966.03    142.29 o 
   3   8   2    10609.30    11099.00    390.53 o 
   4   8   2     1010.71     1284.66    162.31 o 
   5   8   2    17502.73    17246.87    483.06 o 
   6   8   2     3185.63     3131.05    351.42 o 
   7   8   2    15250.92    15172.57    604.77 o 
   8   8   2      127.29      164.01    247.50 o 
   9   8   2     6186.47     5450.39    814.05 o 
   1   9   2     9767.99    10187.15    388.47 o 
   2   9   2      794.11      705.37    164.62 o 
   3   9   2     4785.38     4869.30    328.88 o 
   4   9   2     1807.07     1949.35    211.60 o 
   5   9   2     2221.04     2385.76    225.99 o 
   6   9   2     1179.50      979.36    247.76 o 
   7   9   2      205.17      293.90    207.50 o 
   8   9   2      507.67      415.72    286.42 o 
   0  10   2      335.84      390.49    215.62 o 
   1  10   2     2017.83     2289.06    243.25 o 
   2  10   2       27.13      -92.98    130.27 o 
   3  10   2     7897.64     8264.55    443.51 o 
   4  10   2      213.33      411.12    176.82 o 
   5  10   2    12706.94    12459.37    512.32 o 
   6  10   2       49.70     -204.22    230.50 o 
   7  10   2    10166.79    10549.09    704.43 o 
   8  10   2       23.67     -199.97    251.76 o 
   1  11   2     4990.46     5982.96    370.44 o 
   2  11   2      650.98      994.48    233.68 o 
   3  11   2     5644.70     5752.93    458.33 o 
   4  11   2      505.03      527.01    205.91 o 
   5  11   2     2247.43     2442.18    360.02 o 
   6  11   2      659.61      701.24    383.34 o 
   7  11   2       66.81       41.21    225.64 o 
   0  12   2      220.20      224.85    268.09 o 
   1  12   2      555.90      673.06    231.75 o 
   2  12   2     1228.89     1146.33    275.79 o 
   3  12   2     6136.76     6813.95    553.68 o 
   4  12   2       74.45      214.63    204.22 o 
   5  12   2    10126.75     9570.54    711.10 o 
   6  12   2       53.26      508.52    412.89 o 
   1  13   2     4539.42     5160.75    455.48 o 
   2  13   2       46.95        4.62    225.62 o 
   3  13   2     4688.49     4664.26    441.40 o 
   4  13   2      345.46      408.59    257.64 o 
   0  14   2      816.03       88.18    406.18 o 
   1  14   2      745.34      432.89    259.63 o 
   2  14   2       56.67      252.86    271.93 o 
   1   0   3    25607.26    22719.90   1349.18 o 
   2   0   3    64491.29    65238.52   1571.04 o 
   3   0   3     3637.94     3576.45    172.17 o 
   4   0   3    11094.70     9539.79    320.10 o 
   5   0   3     1062.28      995.13    132.94 o 
   6   0   3    22712.87    21453.16    685.00 o 
   7   0   3      299.08      368.35    191.76 o 
   8   0   3    23341.58    22517.54   1214.32 o 
   9   0   3     1943.01     2036.98    369.45 o 
  10   0   3     5362.46     5727.46    723.15 o 
  11   0   3      765.38      542.65    344.99 o 
   0   1   3    62135.21    66066.59   1210.13 o 
   1   1   3    10747.88    10568.28    210.22 o 
   2   1   3    48997.95    49998.94    651.23 o 
   3   1   3      614.59      712.87     65.92 o 
   4   1   3    16734.32    16184.20    333.92 o 
   5   1   3     2771.25     2716.39    145.06 o 
   6   1   3     2570.83     2339.32    184.01 o 
   7   1   3     2123.00     1951.56    232.50 o 
   8   1   3       64.00      160.70    148.07 o 
   9   1   3      343.61      385.05    159.53 o 
  10   1   3     1912.26     2328.95    300.94 o 
  11   1   3      756.03      374.95    258.44 o 
   1   2   3     8231.67     8361.77    180.90 o 
   2   2   3     4780.99     4476.72    125.21 o 
   3   2   3     6719.44     6746.37    178.32 o 
   4   2   3    36442.05    35103.10    550.06 o 
   5   2   3     1079.11     1088.92    102.84 o 
   6   2   3    29377.47    30372.91    626.38 o 
   7   2   3     1226.92     1098.59    188.68 o 
   8   2   3    13843.96    13356.77    538.85 o 
   9   2   3      889.89      737.91    197.66 o 
  10   2   3     5455.89     5562.28    412.55 o 
  11   2   3     1114.78      627.58    482.44 o 
   0   3   3    54949.07    58014.91    935.85 o 
   1   3   3       93.68       65.06     35.63 o 
   2   3   3    41493.89    41853.27    602.45 o 
   3   3   3     4351.46     4858.99    152.19 o 
   4   3   3    16695.17    16946.44    320.22 o 
   5   3   3      599.63      702.86     79.56 o 
   6   3   3     2668.71     2943.18    202.40 o 
   7   3   3     2855.42     3206.21    272.30 o 
   8   3   3       54.52      189.56    131.62 o 
   9   3   3      960.25     1408.14    228.77 o 
  10   3   3     2164.21     2480.61    352.92 o 
   1   4   3     4446.56     4658.43    153.94 o 
   2   4   3    12852.66    13535.08    300.33 o 
   3   4   3     1974.29     1965.91    131.41 o 
   4   4   3    28523.87    28530.41    473.26 o 
   5   4   3      564.24      704.32     93.09 o 
   6   4   3    28862.69    28295.81    559.40 o 
   7   4   3      802.03      778.81    147.13 o 
   8   4   3    12346.39    12025.58    492.40 o 
   9   4   3     1439.42     1081.15    253.97 o 
  10   4   3     5422.78     6321.23    646.92 o 
   0   5   3    40106.87    43476.61    880.42 o 
   1   5   3       96.10      181.05     64.53 o 
   2   5   3    38611.11    40399.97    630.42 o 
   3   5   3      342.65      413.84     79.77 o 
   4   5   3    15148.21    14801.28    351.46 o 
   5   5   3     1369.51     1301.98    125.77 o 
   6   5   3     1884.50     1940.72    174.95 o 
   7   5   3      637.50      693.49    130.73 o 
   8   5   3      212.18      168.05    163.42 o 
   9   5   3      970.64     1010.74    247.45 o 
  10   5   3     1709.68      909.84    464.88 o 
   1   6   3     7486.19     7369.47    238.26 o 
   2   6   3     5275.09     5358.74    198.62 o 
   3   6   3      810.25      883.42    115.80 o 
   4   6   3    23201.79    22363.25    461.62 o 
   5   6   3       29.85      -71.33     77.10 o 
   6   6   3    19496.00    18891.62    600.34 o 
   7   6   3      434.49      631.19    142.57 o 
   8   6   3    10527.06    10730.24    831.51 o 
   9   6   3     1108.05     1234.69    289.41 o 
  10   6   3     5000.26     5706.36    688.54 o 
   0   7   3    35400.76    38069.91   1030.43 o 
   1   7   3      335.58      343.03     84.36 o 
   2   7   3    29993.79    30377.53    709.97 o 
   3   7   3       61.39       89.48     73.33 o 
   4   7   3    12861.94    12949.06    351.85 o 
   5   7   3      329.28      287.40    116.62 o 
   6   7   3      815.96      848.33    162.71 o 
   7   7   3     1313.05     1161.61    210.26 o 
   8   7   3      259.04      320.32    227.24 o 
   9   7   3     1175.86      674.46    291.33 o 
   1   8   3     6781.51     7124.40    265.61 o 
   2   8   3     8315.31     8796.42    336.95 o 
   3   8   3     2246.04     2023.23    191.28 o 
   4   8   3     8090.62     7932.31    318.34 o 
   5   8   3      147.23      166.82    121.23 o 
   6   8   3    12516.12    12611.39    613.33 o 
   7   8   3      993.95      853.52    226.20 o 
   8   8   3    10792.12    11088.63    698.86 o 
   9   8   3      650.72      258.14    288.03 o 
   0   9   3    33581.55    35040.41   1087.83 o 
   1   9   3        6.98     -101.46    101.46 o 
   2   9   3    21003.94    21240.09    661.10 o 
   3   9   3      322.47      364.86    138.21 o 
   4   9   3     5603.77     5728.80    296.82 o 
   5   9   3     2433.95     2680.48    249.52 o 
   6   9   3     1429.89     1432.79    251.47 o 
   7   9   3      249.75      332.38    212.71 o 
   8   9   3      170.93      144.93    254.02 o 
   1  10   3     3627.24     3955.42    311.78 o 
   2  10   3     3425.36     3769.09    377.98 o 
   3  10   3     3178.45     3166.76    302.30 o 
   4  10   3     7338.07     7833.59    415.77 o 
   5  10   3      157.74      -58.76    173.94 o 
   6  10   3     8095.64     8279.32    549.23 o 
   7  10   3      271.18      -56.87    240.19 o 
   8  10   3     7191.05     7184.39   1075.79 o 
   0  11   3    16888.24    17463.00    815.94 o 
   1  11   3       46.02      152.33    159.94 o 
   2  11   3    13850.02    14490.44    672.62 o 
   3  11   3      326.30      -29.97    166.35 o 
   4  11   3     6048.67     5745.59    422.77 o 
   5  11   3      535.08      453.87    214.82 o 
   6  11   3      558.76      314.78    252.36 o 
   7  11   3      536.41      670.66    265.04 o 
   1  12   3     2465.13     2870.33    367.65 o 
   2  12   3     1990.66     1917.27    300.64 o 
   3  12   3      586.18      729.33    236.67 o 
   4  12   3     6003.94     6630.56    502.89 o 
   5  12   3      426.02      313.46    267.16 o 
   6  12   3     7469.79     8580.51    712.66 o 
   0  13   3    10464.60    10428.42    903.73 o 
   1  13   3       34.12      -77.80    193.86 o 
   2  13   3     8307.95     9223.90    548.56 o 
   3  13   3      370.26      544.96    279.93 o 
   4  13   3     3772.43     3103.88    467.91 o 
   1  14   3      935.65      857.53    260.72 o 
   2  14   3     1057.89      662.72    214.98 o 
   0   0   4    75857.53    66319.75   6814.55 o 
   1   0   4     3544.44     3474.55    180.20 o 
   2   0   4   215900.81   221943.78   3775.77 o 
   3   0   4     2149.68     2023.19    154.42 o 
   4   0   4    17170.53    14490.37    415.13 o 
   5   0   4     1230.86     1114.77    139.85 o 
   6   0   4     1834.20     1923.95    210.94 o 
   7   0   4     3485.23     2776.99    362.40 o 
   8   0   4     3549.97     2909.00    398.80 o 
   9   0   4     5149.46     5502.98    535.87 o 
  10   0   4      681.20      647.21    316.88 o 
  11   0   4      838.54      797.25    380.20 o 
   1   1   4    66707.27    72781.72    972.95 o 
   2   1   4     1557.47     1516.38     87.24 o 
   3   1   4    11651.61    11469.98    396.60 o 
   4   1   4    14660.81    13930.58    284.28 o 
   5   1   4     4806.36     4910.07    167.68 o 
   6   1   4    20616.40    19583.49    432.48 o 
   7   1   4      124.48      224.61    112.12 o 
   8   1   4    19176.03    18842.81    697.61 o 
   9   1   4     1017.78     1232.23    217.61 o 
  10   1   4     8575.87     9021.13    488.99 o 
  11   1   4     1212.97      631.11    252.36 o 
   0   2   4   197708.70   208784.23   3207.87 o 
   1   2   4      951.13     1274.54     90.83 o 
   2   2   4    52476.94    50770.07    678.84 o 
   3   2   4     1521.97     1643.64    101.71 o 
   4   2   4    28329.86    27254.97    470.41 o 
   5   2   4     3562.23     3414.82    150.37 o 
   6   2   4     2137.07     2265.11    156.47 o 
   7   2   4     5412.34     4946.12    302.72 o 
   8   2   4      479.27      337.45    153.06 o 
   9   2   4     2453.85     2426.02    287.83 o 
  10   2   4     2963.94     2822.21    381.34 o 
   1   3   4    28068.09    28715.62    421.21 o 
   2   3   4     6403.16     6735.56    190.53 o 
   3   3   4    14895.59    14893.80    285.28 o 
   4   3   4    23996.63    24767.55    440.49 o 
   5   3   4     1466.95     1484.14    120.32 o 
   6   3   4    20482.85    19868.19    468.22 o 
   7   3   4      191.07      115.27    112.82 o 
   8   3   4    14776.61    14878.00    599.56 o 
   9   3   4      259.54      363.24    185.79 o 
  10   3   4     5928.65     6270.05    597.80 o 
   0   4   4    41631.16    42006.00    766.65 o 
   2   4   4    50523.29    52083.98    752.17 o 
   3   4   4     1528.06     1381.32    115.77 o 
   4   4   4    14612.95    13393.81    296.62 o 
   5   4   4     5263.21     5093.95    189.23 o 
   6   4   4     5660.84     5386.09    252.41 o 
   7   4   4     4276.36     4365.11    283.69 o 
   8   4   4      290.17       81.21    154.50 o 
   9   4   4     3644.62     4024.17    413.78 o 
  10   4   4     1675.75     1228.01    458.71 o 
   1   5   4    10075.44    10658.19    261.31 o 
   2   5   4     9044.20     9411.95    242.51 o 
   3   5   4    11667.75    11633.97    297.71 o 
   4   5   4    21002.69    21399.22    443.30 o 
   5   5   4     1508.45     1489.92    129.49 o 
   6   5   4    17611.93    17634.88    460.21 o 
   7   5   4      207.56      114.09    127.08 o 
   8   5   4    11162.48    11496.90    575.80 o 
   9   5   4      152.30      228.54    206.59 o 
  10   5   4     4871.23     3128.27   1084.40 o 
   0   6   4    62879.34    67245.62   1189.95 o 
   1   6   4      483.14      628.94     88.87 o 
   2   6   4    20435.97    20581.33    405.89 o 
   3   6   4     3503.16     3555.65    169.97 o 
   4   6   4    20153.28    20383.03    450.93 o 
   5   6   4     2832.15     2779.04    180.52 o 
   6   6   4     2316.01     2360.99    210.29 o 
   7   6   4     4530.80     4770.86    304.20 o 
   8   6   4        9.68       95.51    184.57 o 
   9   6   4     2449.46     2445.83    361.50 o 
  10   6   4     2528.33     1195.34    506.20 o 
   1   7   4     9440.14     9556.28    307.78 o 
   2   7   4     4434.68     4499.64    231.06 o 
   3   7   4     7995.36     7949.16    259.01 o 
   4   7   4    11808.08    11901.63    328.39 o 
   5   7   4     2343.35     2505.95    199.87 o 
   6   7   4    12687.14    12838.49    473.23 o 
   7   7   4        3.69      -27.04    152.84 o 
   8   7   4    10611.03    10026.53    642.74 o 
   9   7   4      154.89       99.58    255.71 o 
   0   8   4    41462.89    45105.01   1388.51 o 
   1   8   4       71.54      339.51     97.40 o 
   2   8   4    30644.30    32479.07    719.96 o 
   3   8   4     2511.40     2460.14    199.38 o 
   4   8   4    15325.98    14970.11    669.90 o 
   5   8   4     4344.69     4756.86    274.39 o 
   6   8   4      396.82      267.52    171.75 o 
   7   8   4     2085.32     2575.92    303.96 o 
   8   8   4       82.57      410.17    277.57 o 
   9   8   4     1357.91     1071.23    447.38 o 
   1   9   4    16051.79    16161.03    523.82 o 
   2   9   4     1691.20     1891.49    241.90 o 
   3   9   4     1200.75     1555.18    219.21 o 
   4   9   4     7624.93     7807.39    323.80 o 
   5   9   4     2212.50     2443.02    238.97 o 
   6   9   4    10517.69    11062.72    525.61 o 
   7   9   4     1302.48     1115.91    260.13 o 
   8   9   4     8405.60     8234.25    798.15 o 
   0  10   4    34847.33    38169.06   1378.57 o 
   1  10   4      369.40      441.20    166.70 o 
   2  10   4    19983.11    20914.65    698.41 o 
   3  10   4     1187.27     1256.05    205.46 o 
   4  10   4     9648.80     9135.26    412.44 o 
   5  10   4     1129.90     1179.28    213.30 o 
   6  10   4      497.80      867.89    267.04 o 
   7  10   4     2698.97     2294.14    475.50 o 
   1  11   4     5988.92     6514.59    412.33 o 
   2  11   4     1952.71     2551.69    281.73 o 
   3  11   4     6724.64     7536.90    408.91 o 
   4  11   4     6215.90     5858.64    393.82 o 
   5  11   4      718.54      483.33    224.49 o 
   6  11   4     8246.94     8163.02    677.27 o 
   7  11   4      186.64       32.69    243.14 o 
   0  12   4    18852.57    18792.99    821.66 o 
   1  12   4       18.29      137.97    173.05 o 
   2  12   4    11939.29    12447.43    531.45 o 
   3  12   4      408.59      518.92    206.58 o 
   4  12   4     5683.97     6157.68    443.43 o 
   5  12   4     1065.22     1348.27    350.60 o 
   6  12   4      566.21      213.62    262.06 o 
   1  13   4     4693.76     5048.08    426.00 o 
   2  13   4     1650.48     1489.24    292.57 o 
   3  13   4     2322.13     1639.43    375.66 o 
   4  13   4     4900.47     5394.01    509.86 o 
   0  14   4    10445.16    10676.19    995.20 o 
   1  14   4        3.67      119.24    230.86 o 
   2  14   4     8195.43     8044.36    703.67 o 
   1   0   5    31814.21    29099.29   1753.79 o 
   2   0   5    24255.31    24586.77    636.67 o 
   3   0   5    27325.92    26095.54    849.86 o 
   4   0   5     1929.43     1854.58    177.77 o 
   5   0   5     8057.69     7941.95    319.25 o 
   6   0   5     6799.96     6600.92    347.95 o 
   7   0   5      390.96      444.08    201.21 o 
   8   0   5      132.03      330.72    210.83 o 
   9   0   5     1344.31     1231.18    347.66 o 
  10   0   5     1855.29     1631.59    506.74 o 
  11   0   5     2387.58     1200.46    852.13 o 
   0   1   5     6068.25     5823.41    241.66 o 
   1   1   5     4053.66     4054.29    149.95 o 
   2   1   5    10175.88     9588.57    222.19 o 
   3   1   5    40368.90    40739.10    604.15 o 
   4   1   5     2319.97     2238.27    129.88 o 
   5   1   5    32955.18    33573.74    536.36 o 
   6   1   5      191.65      229.62     85.60 o 
   7   1   5    26326.53    26536.89    938.92 o 
   8   1   5        3.62     -107.10    117.61 o 
   9   1   5     9528.07     9121.11    455.11 o 
  10   1   5        6.01      -74.58    189.54 o 
   1   2   5    45899.94    46764.07    699.36 o 
   2   2   5     4339.52     3820.80    153.13 o 
   3   2   5    24709.35    23726.45    610.00 o 
   4   2   5      427.30      350.41     69.37 o 
   5   2   5     7860.99     7947.26    228.82 o 
   6   2   5     2905.92     3105.10    183.60 o 
   7   2   5      335.55      253.82    120.64 o 
   8   2   5     3657.29     4164.15    469.42 o 
   9   2   5      983.14     1235.83    260.72 o 
  10   2   5      431.51      575.56    241.80 o 
   0   3   5       55.48       74.60     58.30 o 
   1   3   5      166.28      169.37     50.31 o 
   2   3   5     4511.93     4440.52    179.55 o 
   3   3   5    24383.88    23594.07    415.53 o 
   4   3   5     3090.32     3020.96    151.79 o 
   5   3   5    26537.19    26684.59    649.41 o 
   6   3   5     3130.56     2983.85    186.24 o 
   7   3   5    22925.11    23448.42    601.86 o 
   8   3   5      532.42      684.41    199.65 o 
   9   3   5     7655.07     8589.94    508.47 o 
  10   3   5        6.53      193.89    220.13 o 
   1   4   5    59383.16    59625.36    968.33 o 
   2   4   5     7974.89     8337.90    240.94 o 
   3   4   5    23937.24    23202.00    466.73 o 
   4   4   5     6790.63     6493.29    214.19 o 
   5   4   5     6789.34     6196.43    224.03 o 
   6   4   5     5938.50     5936.85    264.42 o 
   7   4   5      223.88      205.19    139.27 o 
   8   4   5     1403.93     1605.93    260.81 o 
   9   4   5     1542.34     2125.85    329.52 o 
  10   4   5      349.99      104.26    225.73 o 
   0   5   5       38.26      -43.12     59.38 o 
   1   5   5     5656.94     5575.46    189.94 o 
   2   5   5     1343.33     1345.17    116.90 o 
   3   5   5     8848.70     8496.55    256.20 o 
   4   5   5     4724.49     4703.47    185.83 o 
   5   5   5    19872.77    19727.14    432.19 o 
   6   5   5     3730.46     4018.95    302.01 o 
   7   5   5    14404.18    15118.64    507.06 o 
   8   5   5      841.73     1079.83    258.13 o 
   9   5   5    11063.15    10742.31    595.11 o 
  10   5   5        6.21       95.58    198.14 o 
   1   6   5    35680.20    36901.88    602.79 o 
   2   6   5     7984.31     8000.50    284.13 o 
   3   6   5    28122.95    27585.02    533.42 o 
   4   6   5     3067.88     3387.43    197.17 o 
   5   6   5     5336.28     5349.35    227.04 o 
   6   6   5     3324.44     3573.70    315.05 o 
   7   6   5        4.69      -26.94    129.32 o 
   8   6   5     2668.89     2486.08    346.05 o 
   9   6   5      877.48     1288.61    307.17 o 
   0   7   5     1398.73     1528.79    198.94 o 
   1   7   5     1631.55     1615.00    139.10 o 
   2   7   5     2001.49     1924.02    161.60 o 
   3   7   5    10233.51     9643.94    291.36 o 
   4   7   5     1313.49     1201.00    146.56 o 
   5   7   5    15912.35    15169.11    417.43 o 
   6   7   5     1635.01     1583.83    222.21 o 
   7   7   5    12495.61    12542.32    586.32 o 
   8   7   5      199.01      275.65    260.28 o 
   9   7   5     7336.68     6892.36    667.21 o 
   1   8   5    29369.30    30219.64    583.48 o 
   2   8   5      163.02      155.36     86.25 o 
   3   8   5    10985.93    11678.71    366.49 o 
   4   8   5     2636.63     2719.48    230.00 o 
   5   8   5     4232.33     4138.11    278.31 o 
   6   8   5     3294.77     3331.27    327.60 o 
   7   8   5      202.77     -129.17    168.51 o 
   8   8   5      242.91      242.61    258.52 o 
   9   8   5     1223.67      997.58    509.13 o 
   0   9   5      487.78      556.91    180.68 o 
   1   9   5     1882.15     2100.13    208.73 o 
   2   9   5     1791.04     1660.93    201.25 o 
   3   9   5     4823.72     5554.65    287.46 o 
   4   9   5     1530.60     1713.58    184.08 o 
   5   9   5    18911.50    17997.47    548.30 o 
   6   9   5       50.06      -29.76    168.60 o 
   7   9   5     7846.01     7934.69    494.05 o 
   8   9   5        1.24      -70.01    281.51 o 
   1  10   5    16529.11    17740.29    528.58 o 
   2  10   5       31.52       76.86    128.68 o 
   3  10   5    10989.30    11013.86    445.76 o 
   4  10   5      903.17     1187.52    204.02 o 
   5  10   5     2409.74     2536.18    291.92 o 
   6  10   5     1503.48     1929.90    341.80 o 
   7  10   5       19.83      -55.74    229.03 o 
   0  11   5      362.27      469.01    223.73 o 
   1  11   5     1379.50     1229.09    216.76 o 
   2  11   5      592.03      718.62    186.57 o 
   3  11   5     5861.41     5919.94    387.08 o 
   4  11   5      586.06      547.01    186.69 o 
   5  11   5     7952.68     8493.25    574.97 o 
   6  11   5      341.67      386.05    266.52 o 
   1  12   5    12007.56    11881.50    529.50 o 
   2  12   5      997.46      944.27    220.63 o 
   3  12   5     7794.00     7560.73    457.78 o 
   4  12   5      902.14     1093.96    257.89 o 
   5  12   5     2086.35     1523.59    357.49 o 
   0  13   5      112.71      131.84    265.33 o 
   1  13   5      400.15      372.22    228.14 o 
   2  13   5      289.82       27.88    194.55 o 
   3  13   5     3793.16     3186.08    492.02 o 
   4  13   5      471.49      423.63    228.19 o 
   1  14   5     8667.70     8021.69    718.80 o 
   0   0   6     1841.43     1744.86    428.04 o 
   1   0   6     7262.39     6181.44    856.65 o 
   2   0   6    11530.41    10989.94    337.72 o 
   3   0   6    11969.57    11694.72    429.22 o 
   4   0   6      581.20      640.49    122.04 o 
   5   0   6     9936.66     9679.70    493.05 o 
   6   0   6     2438.71     2451.50    230.09 o 
   7   0   6     9193.60    10607.69   1064.79 o 
   8   0   6      261.45      632.74    235.21 o 
   9   0   6     3933.76     4805.44    565.85 o 
  10   0   6      683.41      977.64    808.56 o 
   1   1   6    14647.86    14289.54    320.22 o 
   2   1   6    18908.19    18460.47    488.31 o 
   3   1   6    24704.43    25756.23    428.16 o 
   4   1   6    14490.81    13650.33    301.55 o 
   5   1   6     1603.60     1646.36    129.50 o 
   6   1   6     9044.43     9204.40    290.49 o 
   7   1   6      278.11      309.22    128.10 o 
   8   1   6     3663.51     3956.66    323.05 o 
   9   1   6      294.48      288.12    196.45 o 
  10   1   6     1339.40     1400.78    345.44 o 
   0   2   6     7814.92     7748.22    293.65 o 
   1   2   6     1218.32     1391.18    110.48 o 
   2   2   6    16366.36    17478.18    370.22 o 
   3   2   6    11124.35    11155.55    288.46 o 
   4   2   6     1418.25     1455.87    114.33 o 
   5   2   6    13466.03    12725.38    305.43 o 
   6   2   6      970.51     1132.83    132.57 o 
   7   2   6     7706.35     8120.75    380.36 o 
   8   2   6      315.85      248.49    164.37 o 
   9   2   6     3654.85     3964.80    407.27 o 
  10   2   6      856.99      550.70    266.22 o 
   1   3   6    36939.80    38205.32    576.31 o 
   2   3   6     2307.63     1991.78    136.51 o 
   3   3   6     3597.64     3055.06    153.97 o 
   4   3   6     8970.57     8951.72    255.46 o 
   5   3   6     1248.42     1265.40    119.96 o 
   6   3   6     8119.59     8307.85    292.00 o 
   7   3   6      686.43      765.17    173.25 o 
   8   3   6     3880.11     4007.04    388.39 o 
   9   3   6     1967.31     1853.12    306.33 o 
  10   3   6     1616.84      913.75    402.75 o 
   0   4   6    33774.41    36162.46    777.48 o 
   1   4   6     3884.74     4333.79    178.44 o 
   2   4   6    17134.51    17808.11    396.40 o 
   3   4   6     8719.90     8498.35    269.24 o 
   4   4   6     2196.03     2248.54    147.51 o 
   5   4   6    11658.48    11305.42    342.13 o 
   6   4   6       18.76        3.41     96.76 o 
   7   4   6     8525.82     8760.84    417.38 o 
   8   4   6      244.88      200.81    185.04 o 
   9   4   6     3813.25     3940.45    434.98 o 
  10   4   6      886.53      214.22    216.27 o 
   1   5   6    22465.83    21945.95    456.15 o 
   2   5   6     4272.08     4067.96    193.93 o 
   3   5   6     7098.02     7302.70    260.26 o 
   4   5   6     4925.49     4875.15    256.53 o 
   5   5   6     1271.43     1307.67    147.28 o 
   6   5   6     7304.20     6879.91    369.90 o 
   7   5   6       32.11      209.53    143.78 o 
   8   5   6     4261.07     4447.23    438.02 o 
   9   5   6      987.66      951.51    286.52 o 
  10   5   6     1994.94     1632.74    713.12 o 
   0   6   6     8879.85     8879.03    435.18 o 
   1   6   6     2436.93     2695.13    169.71 o 
   2   6   6     9715.93    10236.78    300.05 o 
   3   6   6     9708.45     9963.61    302.27 o 
   4   6   6     2526.95     2524.24    208.13 o 
   5   6   6     7525.95     7029.77    293.03 o 
   6   6   6       65.09       99.86    126.77 o 
   7   6   6     7987.65     7989.15    400.76 o 
   8   6   6       71.26       30.01    193.08 o 
   9   6   6     4488.51     4249.34    462.70 o 
   1   7   6    14843.53    14802.30    366.10 o 
   2   7   6     5568.02     5546.15    259.23 o 
   3   7   6     5896.79     5605.22    247.65 o 
   4   7   6    10519.71    10109.26    333.44 o 
   5   7   6      762.00     1078.90    151.20 o 
   6   7   6     7372.79     8113.38    425.68 o 
   7   7   6        8.81      460.12    205.71 o 
   8   7   6     3283.31     3451.48    452.55 o 
   9   7   6      741.00      868.33    331.53 o 
   0   8   6     6718.05     6866.23    386.97 o 
   1   8   6     1516.97     1895.49    163.13 o 
   2   8   6      633.85      627.97    119.14 o 
   3   8   6     4445.31     4520.90    280.76 o 
   4   8   6     2448.82     2230.26    212.29 o 
   5   8   6     9252.11     9316.49    383.70 o 
   6   8   6      230.52      502.50    199.15 o 
   7   8   6     5903.44     5952.90    472.46 o 
   8   8   6      307.00       76.48    260.72 o 
   1   9   6     6488.94     6709.40    308.33 o 
   2   9   6     6297.12     6599.64    333.41 o 
   3   9   6     8591.54     8499.92    357.16 o 
   4   9   6     9033.96     9577.90    392.41 o 
   5   9   6      810.11      846.84    179.59 o 
   6   9   6     6627.73     6964.25    460.92 o 
   7   9   6      189.30      313.22    257.74 o 
   8   9   6     2114.24     1637.77    782.28 o 
   0  10   6     1545.01     1596.69    280.52 o 
   1  10   6      133.68      272.74    139.73 o 
   2  10   6     2127.02     2109.15    237.31 o 
   3  10   6     4532.40     4740.12    337.58 o 
   4  10   6      608.17      598.36    190.46 o 
   5  10   6     6381.76     6253.12    413.33 o 
   6  10   6      666.38      866.76    299.75 o 
   7  10   6     3584.13     3776.95    620.35 o 
   1  11   6     6575.49     7135.15    404.14 o 
   2  11   6     2486.15     2383.45    272.76 o 
   3  11   6     2878.73     3093.69    311.36 o 
   4  11   6     4732.55     4433.52    392.09 o 
   5  11   6      973.09      732.13    252.94 o 
   6  11   6     3831.82     4690.36    583.13 o 
   0  12   6     4285.87     4204.49    490.66 o 
   1  12   6     1473.32     1596.44    268.13 o 
   2  12   6     1498.36     1426.04    251.28 o 
   3  12   6     2654.67     2570.79    317.24 o 
   4  12   6     1863.99     1755.49    296.61 o 
   5  12   6     3005.56     3331.01    519.15 o 
   1  13   6     4559.56     4065.61    382.24 o 
   2  13   6      942.68      652.30    226.54 o 
   3  13   6     2038.13     1448.40    507.91 o 
   4  13   6     2104.65     1034.00    568.57 o 
   0  14   6     1942.59     1242.78    823.76 o 
   1   0   7      379.61      609.96    198.27 o 
   2   0   7     3002.82     2754.89    191.50 o 
   3   0   7      930.89      802.55    234.19 o 
   4   0   7    43201.49    41947.96    915.09 o 
   5   0   7     1725.78     1677.22    197.23 o 
   6   0   7    22438.93    22154.23    789.03 o 
   7   0   7     2197.56     2212.30    341.18 o 
   8   0   7     8315.52     9406.57    626.57 o 
   9   0   7        1.34     -123.67    326.67 o 
  10   0   7     4656.30     3314.74   1499.89 o 
   0   1   7    41560.42    36007.96   1662.39 o 
   1   1   7        0.76      -58.49     58.49 o 
   2   1   7    35296.70    32944.39    627.22 o 
   3   1   7      100.06       94.60     60.71 o 
   4   1   7    18018.74    17876.05    457.83 o 
   5   1   7      371.66      332.76     86.88 o 
   6   1   7     1549.34     1606.70    143.87 o 
   7   1   7     2229.11     2311.97    302.33 o 
   8   1   7      285.59      450.24    183.82 o 
   9   1   7       82.24       30.54    169.94 o 
  10   1   7     2292.49     1908.56    386.05 o 
   1   2   7       83.93       71.94     58.16 o 
   2   2   7    13851.24    14213.45    343.97 o 
   3   2   7     3518.20     3510.93    175.27 o 
   4   2   7    15347.63    15002.33    340.21 o 
   5   2   7     1868.01     2121.81    147.01 o 
   6   2   7    20079.02    19476.77    451.21 o 
   7   2   7      365.88      499.78    209.57 o 
   8   2   7    13682.45    14055.32    617.24 o 
   9   2   7      155.12       49.86    184.33 o 
  10   2   7     4615.37     4706.31    647.32 o 
   0   3   7    68199.62    66317.67   1498.87 o 
   1   3   7      684.75      798.17     97.22 o 
   2   3   7    38904.39    38929.21    671.10 o 
   3   3   7      986.99      864.08    111.90 o 
   4   3   7     8403.69     7810.70    273.96 o 
   5   3   7     1183.91     1088.18    113.85 o 
   6   3   7     1010.06     1107.94    152.69 o 
   7   3   7     2551.80     2473.21    265.54 o 
   8   3   7      673.13      930.30    237.97 o 
   9   3   7      171.20      136.77    198.46 o 
  10   3   7     3045.37     1657.12    920.59 o 
   1   4   7        7.73      -44.10     57.00 o 
   2   4   7     4776.59     4753.71    252.55 o 
   3   4   7     2051.47     2317.03    161.41 o 
   4   4   7    12979.06    12631.14    389.10 o 
   5   4   7     1306.78     1343.72    150.06 o 
   6   4   7    14379.81    14538.46    444.18 o 
   7   4   7      484.85      395.62    170.25 o 
   8   4   7    13866.50    14037.45    639.50 o 
   9   4   7       47.28       42.81    210.50 o 
  10   4   7     5190.86     4142.56   1788.43 o 
   0   5   7    54451.13    53577.52   1092.09 o 
   1   5   7      274.97      332.57     81.88 o 
   2   5   7    34114.56    32012.55    616.50 o 
   3   5   7       14.11       14.09     56.91 o 
   4   5   7    11226.97    10576.37    335.12 o 
   5   5   7     4595.25     4440.52    242.75 o 
   6   5   7       67.65      111.10    146.58 o 
   7   5   7      817.70      817.19    179.88 o 
   8   5   7      989.22     1619.80    298.92 o 
   9   5   7      456.59      350.03    249.87 o 
  10   5   7     2439.34     1338.67   2257.45 o 
   1   6   7        2.75       16.67     70.24 o 
   2   6   7     9806.82     9931.24    321.34 o 
   3   6   7     1223.14     1343.26    149.46 o 
   4   6   7     6151.38     5978.52    265.03 o 
   5   6   7     1337.77     1164.04    156.74 o 
   6   6   7    11323.57    11697.43    480.67 o 
   7   6   7      531.91      528.20    182.31 o 
   8   6   7    13654.30    12933.04    651.81 o 
   9   6   7        7.36     -222.47    222.47 o 
   0   7   7    39340.71    36591.45   1315.60 o 
   1   7   7       24.02      120.27     77.85 o 
   2   7   7    26426.05    25526.03    582.85 o 
   3   7   7      271.56      206.40    101.34 o 
   4   7   7     7724.29     7431.51    308.49 o 
   5   7   7     1473.43     1653.27    184.50 o 
   6   7   7      813.95      939.93    209.34 o 
   7   7   7      487.16      326.34    202.96 o 
   8   7   7      656.09      720.40    308.49 o 
   9   7   7      106.33      485.35    308.74 o 
   1   8   7       24.86       61.30     90.62 o 
   2   8   7      859.41     1065.11    153.67 o 
   3   8   7      984.01     1015.31    155.06 o 
   4   8   7    14617.76    13479.72    468.08 o 
   5   8   7     1134.54      995.05    194.15 o 
   6   8   7    11935.10    12035.39    588.60 o 
   7   8   7      204.13      -15.44    200.90 o 
   8   8   7     4403.39     4750.94    581.16 o 
   0   9   7    26863.29    27039.84    852.34 o 
   1   9   7     1564.38     1435.93    183.46 o 
   2   9   7    17896.74    17278.87    562.68 o 
   3   9   7       15.31       57.56    112.03 o 
   4   9   7     7824.68     7856.76    360.56 o 
   5   9   7      192.05      142.45    153.14 o 
   6   9   7      593.58      671.86    248.58 o 
   7   9   7      145.11     -137.04    227.08 o 
   8   9   7      219.54      106.40    322.19 o 
   1  10   7      135.82       -0.47    134.25 o 
   2  10   7     2110.61     1845.85    240.81 o 
   3  10   7      457.22      422.67    171.66 o 
   4  10   7     6298.47     6271.30    421.78 o 
   5  10   7      383.14      466.73    219.79 o 
   6  10   7     8045.31     8093.00    670.90 o 
   7  10   7      226.31      311.75    289.42 o 
   0  11   7    16835.91    15475.77    800.29 o 
   1  11   7       90.63       84.81    165.55 o 
   2  11   7    14328.83    14807.49    553.29 o 
   3  11   7       11.78      -56.92    156.22 o 
   4  11   7     5541.77     5957.77    458.90 o 
   5  11   7      628.46      412.97    240.44 o 
   6  11   7      172.76      -37.82    262.65 o 
   1  12   7      161.06      250.97    193.57 o 
   2  12   7     2133.77     2511.16    308.71 o 
   3  12   7      170.97      316.26    203.33 o 
   4  12   7     3210.57     2397.66    384.11 o 
   5  12   7      221.51     -171.99    225.00 o 
   0  13   7    13256.39    14502.59   1278.30 o 
   1  13   7        3.27      101.55    238.04 o 
   2  13   7     8921.94     8389.14    797.51 o 
   3  13   7       42.12       37.48    192.99 o 
   0   0   8    12601.13    13302.06   1099.20 o 
   1   0   8      878.68      644.27    185.79 o 
   2   0   8     7366.42     6653.52    302.10 o 
   3   0   8     6077.14     5587.41    274.70 o 
   4   0   8    30080.41    31304.70    928.26 o 
   5   0   8    10441.04    10427.23    422.04 o 
   6   0   8      707.14      769.38    169.92 o 
   7   0   8    18222.37    18365.06    834.54 o 
   8   0   8       17.60       60.57    275.60 o 
   9   0   8     6780.57     5549.51    814.89 o 
  10   0   8      385.65       63.28    792.46 o 
   1   1   8    53396.80    45560.86   1043.70 o 
   2   1   8     2161.62     2248.86    202.55 o 
   3   1   8    45938.91    43938.73    730.46 o 
   4   1   8     9493.24     8989.19    254.50 o 
   5   1   8     9201.11     8922.83    273.27 o 
   6   1   8    10584.92    10821.45    317.06 o 
   7   1   8      151.82      107.73    143.02 o 
   8   1   8     6402.33     6756.04    443.78 o 
   9   1   8     1369.49     1192.62    322.65 o 
  10   1   8     2255.57      999.05    522.56 o 
   0   2   8    23191.22    23191.31    646.65 o 
   1   2   8       79.01       47.80     56.62 o 
   2   2   8    15306.73    14878.68    372.63 o 
   3   2   8     2211.85     2381.52    168.17 o 
   4   2   8     3180.27     3099.76    164.36 o 
   5   2   8    14784.97    14993.96    392.38 o 
   6   2   8     2741.76     2662.68    224.34 o 
   7   2   8    13034.19    14008.21    588.80 o 
   8   2   8       61.53      255.95    183.92 o 
   9   2   8     9709.05    10069.97    663.46 o 
  10   2   8     1135.96      171.44    413.04 o 
   1   3   8    52992.79    53217.50    856.93 o 
   2   3   8     1171.39     1490.40    136.76 o 
   3   3   8    22875.39    22126.12    486.57 o 
   4   3   8     7726.02     8062.36    288.09 o 
   5   3   8     7602.14     7640.83    280.18 o 
   6   3   8     9231.16     9235.20    352.37 o 
   7   3   8       25.08      -63.39    125.33 o 
   8   3   8     4621.33     5482.05    465.35 o 
   9   3   8     1946.84     2585.03    369.66 o 
  10   3   8     2178.41      418.61    485.68 o 
   0   4   8    23450.41    23816.46    771.09 o 
   1   4   8       29.42       55.91     65.35 o 
   2   4   8     7180.55     6658.03    248.44 o 
   3   4   8     5055.60     4878.72    221.15 o 
   4   4   8     7645.40     7646.86    285.99 o 
   5   4   8     9599.28     9000.73    325.62 o 
   6   4   8      994.84     1183.20    180.85 o 
   7   4   8    16313.56    16901.22    606.37 o 
   8   4   8        5.81     -159.25    180.00 o 
   9   4   8     7181.41     8203.12    589.12 o 
  10   4   8      988.91      120.92    382.46 o 
   1   5   8    34917.33    34973.35    641.51 o 
   2   5   8     2164.26     2124.93    166.20 o 
   3   5   8    18082.30    17069.88    434.68 o 
   4   5   8     4882.56     4639.42    233.63 o 
   5   5   8     7340.87     7125.22    305.71 o 
   6   5   8     5660.16     6009.52    337.37 o 
   7   5   8      114.15       29.10    144.69 o 
   8   5   8     4978.64     6208.09    489.65 o 
   9   5   8     1261.93     1249.25    309.01 o 
   0   6   8     8270.73     8577.44    483.13 o 
   1   6   8      236.62      207.48     78.80 o 
   2   6   8    11800.10    11570.85    384.46 o 
   3   6   8     4399.14     4476.73    288.06 o 
   4   6   8     2985.11     2800.54    219.75 o 
   5   6   8    13046.59    12969.74    422.64 o 
   6   6   8     2425.43     2904.58    299.03 o 
   7   6   8     9616.16    10547.69    722.44 o 
   8   6   8      253.29      620.13    250.12 o 
   9   6   8     5937.77     4701.04    704.42 o 
   1   7   8    23777.55    23847.42    551.49 o 
   2   7   8     2106.39     2198.80    204.37 o 
   3   7   8    17095.34    17442.16    479.04 o 
   4   7   8     4164.86     4642.78    268.43 o 
   5   7   8     7025.05     6980.90    322.81 o 
   6   7   8     4919.84     5595.86    415.20 o 
   7   7   8      250.10      108.30    192.38 o 
   8   7   8     3891.46     3968.10    515.09 o 
   9   7   8      831.99      316.99    309.66 o 
   0   8   8     4734.48     4588.24    396.91 o 
   1   8   8      821.04      636.87    139.17 o 
   2   8   8     8486.19     8230.03    359.87 o 
   3   8   8     5434.22     5040.05    303.66 o 
   4   8   8     3600.99     3662.83    292.32 o 
   5   8   8     7450.19     7268.77    374.48 o 
   6   8   8      655.06      366.72    285.34 o 
   7   8   8     9295.21     8991.16    581.08 o 
   8   8   8       93.36      -48.86    279.86 o 
   1   9   8    14315.58    14213.13    862.51 o 
   2   9   8      242.10      252.25    157.05 o 
   3   9   8    19596.28    19462.73    602.60 o 
   4   9   8     4853.30     4821.28    350.05 o 
   5   9   8     4610.38     4187.38    349.44 o 
   6   9   8     5752.15     5926.81    510.09 o 
   7   9   8       35.01       35.53    240.02 o 
   0  10   8     4276.64     4306.66    685.02 o 
   1  10   8       40.55       26.31    147.34 o 
   2  10   8     6110.84     6829.97    400.40 o 
   3  10   8     2303.03     2298.82    299.31 o 
   4  10   8     2362.24     2477.92    314.15 o 
   5  10   8     7824.71     8151.86    547.54 o 
   6  10   8      399.16      137.00    283.69 o 
   7  10   8     5875.93     6756.33    809.30 o 
   1  11   8    16696.49    15670.21    615.96 o 
   2  11   8     1207.97     1289.12    241.38 o 
   3  11   8     6748.17     6919.75    445.49 o 
   4  11   8     2189.95     2348.69    343.50 o 
   5  11   8     2174.11     1552.53    339.73 o 
   6  11   8     2645.84     1344.82    672.03 o 
   0  12   8     4365.68     4990.74    831.23 o 
   1  12   8      107.90      -21.13    217.22 o 
   2  12   8     4048.94     4285.85    406.43 o 
   3  12   8     1094.34      835.74    253.49 o 
   4  12   8     1276.26      773.97    284.97 o 
   1  13   8    10332.62    10458.64    802.30 o 
   2  13   8      514.95       13.42    195.10 o 
   3  13   8     5344.60     3892.98   1033.97 o 
   1   0   9    25651.22    25075.29    961.39 o 
   2   0   9      378.61      398.45    144.86 o 
   3   0   9    27744.38    25884.47   1639.56 o 
   4   0   9    10908.20    11134.98    421.99 o 
   5   0   9    10813.78    11479.33    452.04 o 
   6   0   9     2099.65     2248.88    255.41 o 
   7   0   9      230.46      474.57    336.69 o 
   8   0   9       94.88      -59.50    277.19 o 
   9   0   9      536.89     1035.97    449.83 o 
  10   0   9      185.59      207.41    363.64 o 
   0   1   9     1551.29     1437.85    239.47 o 
   1   1   9     1937.81     1572.45    177.95 o 
   2   1   9       53.02      110.23     72.79 o 
   3   1   9    14211.56    12775.35    317.80 o 
   4   1   9       54.33      165.39     67.35 o 
   5   1   9    42457.72    41203.18    844.39 o 
   6   1   9       23.48      109.74    111.00 o 
   7   1   9    16744.59    18706.21    694.27 o 
   8   1   9       18.37      -51.63    194.99 o 
   9   1   9     8272.21     8007.20    860.14 o 
  10   1   9      271.33      -98.93    215.35 o 
   1   2   9    32482.25    30500.70    574.16 o 
   2   2   9     4042.41     4094.69    210.97 o 
   3   2   9    23276.30    22550.17    510.45 o 
   4   2   9     1034.53      901.92    130.76 o 
   5   2   9     7670.22     7692.55    291.19 o 
   6   2   9      204.34      239.63    121.78 o 
   7   2   9      851.04      988.09    223.22 o 
   8   2   9      856.04      852.23    240.34 o 
   9   2   9      903.14     1151.61    336.44 o 
  10   2   9       75.25     -114.54    213.50 o 
   0   3   9     1712.19     1833.07    226.48 o 
   1   3   9     7422.37     7668.56    270.17 o 
   2   3   9     1882.26     2092.97    168.22 o 
   3   3   9    11971.31    11077.73    340.73 o 
   4   3   9       47.20      116.71     90.37 o 
   5   3   9    23959.16    24082.81    540.42 o 
   6   3   9      397.19      495.99    140.41 o 
   7   3   9    19365.78    20516.91    756.59 o 
   8   3   9      407.48      478.24    219.43 o 
   9   3   9    11754.26    11552.89    867.61 o 
  10   3   9       51.26       69.18    234.90 o 
   1   4   9    32321.05    31432.37    584.65 o 
   2   4   9      280.19      229.13     84.24 o 
   3   4   9    20916.69    19936.26    481.36 o 
   4   4   9       50.56       55.38     82.09 o 
   5   4   9     6726.80     6726.34    298.24 o 
   6   4   9       40.89      -65.73    112.21 o 
   7   4   9      247.35      297.96    167.93 o 
   8   4   9      318.18      332.03    228.95 o 
   9   4   9      632.42      785.98    292.49 o 
   0   5   9    10196.79     9487.92    779.50 o 
   1   5   9     1442.81     1323.23    134.73 o 
   2   5   9     1214.95     1371.99    151.33 o 
   3   5   9    15051.00    14894.03    417.49 o 
   4   5   9       64.92      153.28     95.18 o 
   5   5   9    16800.97    17034.73    482.53 o 
   6   5   9      358.36      573.88    166.68 o 
   7   5   9    19956.11    19950.48    663.82 o 
   8   5   9      252.14      379.22    235.30 o 
   9   5   9     7188.40     6373.66   1572.79 o 
   1   6   9    23562.82    22214.02    510.07 o 
   2   6   9       11.58      115.30     85.81 o 
   3   6   9    15195.45    14395.44    424.37 o 
   4   6   9       25.77       17.11     96.95 o 
   5   6   9     5890.93     5820.02    296.99 o 
   6   6   9       64.73       14.44    168.50 o 
   7   6   9      589.30      476.07    192.25 o 
   8   6   9      383.20      281.16    258.33 o 
   9   6   9      709.46      959.94    373.59 o 
   0   7   9     3553.11     3994.49    396.65 o 
   1   7   9     2153.97     2090.49    210.87 o 
   2   7   9     1097.40     1141.66    170.68 o 
   3   7   9    11802.01    12024.01    439.73 o 
   4   7   9       46.24       43.78    111.54 o 
   5   7   9    15790.65    16020.36    497.17 o 
   6   7   9       98.00      249.62    192.79 o 
   7   7   9    13287.13    14120.08    705.54 o 
   8   7   9      238.96     -139.06    265.68 o 
   1   8   9    14121.13    13524.22    467.45 o 
   2   8   9      111.61      106.22    114.56 o 
   3   8   9    12553.18    11714.42    447.61 o 
   4   8   9      545.38      660.13    179.17 o 
   5   8   9     5238.84     5214.19    356.44 o 
   6   8   9      232.25      147.30    205.69 o 
   7   8   9      324.55      461.50    251.74 o 
   8   8   9       54.55      273.67    302.24 o 
   0   9   9      965.12      458.55    298.16 o 
   1   9   9       51.67     -126.35    126.35 o 
   2   9   9      419.42      201.55    157.06 o 
   3   9   9     9646.77    10036.93    438.91 o 
   4   9   9      157.13      202.31    159.66 o 
   5   9   9    15624.31    15698.45    581.27 o 
   6   9   9      142.58      322.46    245.82 o 
   7   9   9     9817.91     9859.65    623.17 o 
   1  10   9    11271.63    11040.64    584.08 o 
   2  10   9      277.68      196.50    182.10 o 
   3  10   9    10025.51     9244.32    500.64 o 
   4  10   9      494.31      331.12    197.23 o 
   5  10   9     3016.39     2676.43    381.38 o 
   6  10   9      180.27      189.95    288.21 o 
   0  11   9     1149.45     1056.11    527.32 o 
   1  11   9     1060.55      926.46    278.80 o 
   2  11   9      398.71      374.52    209.08 o 
   3  11   9     5160.18     5814.83    524.35 o 
   4  11   9       21.90      -30.12    202.06 o 
   5  11   9     6843.44     7273.05    677.78 o 
   1  12   9    10636.83     8659.60   1126.75 o 
   2  12   9       76.13       85.27    230.10 o 
   3  12   9     5679.38     3833.01    780.26 o 
   4  12   9      180.93      277.50    223.99 o 
   0  13   9      847.56      203.13    360.58 o 
   1  13   9      578.17      363.04    278.07 o 
   2  13   9      443.41      184.43    235.62 o 
   0   0  10     7340.26     8135.81    954.62 o 
   1   0  10      100.18      301.06    182.23 o 
   2   0  10    12143.07    11805.83    532.39 o 
   3   0  10     2483.28     2284.02    225.73 o 
   4   0  10    14360.54    14447.16    708.91 o 
   5   0  10     3155.28     3113.44    337.41 o 
   6   0  10       42.41       73.94    187.64 o 
   7   0  10     1360.83     1262.57    421.02 o 
   8   0  10       24.94      241.51    598.49 o 
   9   0  10      500.48      482.34    410.17 o 
  10   0  10     1472.85      794.84    813.88 o 
   1   1  10     5036.26     4976.03    336.93 o 
   2   1  10    10342.10     9521.09    358.99 o 
   3   1  10     3045.35     2886.54    185.76 o 
   4   1  10    20291.96    18714.40    573.47 o 
   5   1  10      970.55     1111.54    151.77 o 
   6   1  10    14200.17    14745.21    431.51 o 
   7   1  10       53.26      139.15    211.75 o 
   8   1  10     5260.37     6160.18    617.57 o 
   9   1  10      183.70       26.95    266.07 o 
  10   1  10     2156.11      907.58    810.90 o 
   0   2  10    27615.13    25097.67    850.62 o 
   1   2  10     1010.17      838.05    113.19 o 
   2   2  10    11937.05    10641.28    335.87 o 
   3   2  10     1072.37     1053.58    133.66 o 
   4   2  10     4905.73     4385.69    248.43 o 
   5   2  10     1677.97     1615.43    174.15 o 
   6   2  10      758.39      718.18    150.02 o 
   7   2  10     1875.37     2206.41    273.62 o 
   8   2  10      124.33      162.31    242.29 o 
   9   2  10      908.71      848.95    335.28 o 
  10   2  10     2449.74     2512.09    763.42 o 
   1   3  10     7039.35     6741.66    307.59 o 
   2   3  10    10711.25    10171.56    331.49 o 
   3   3  10     3000.54     3229.05    214.46 o 
   4   3  10     9723.67     9541.10    339.78 o 
   5   3  10      400.93      464.24    120.42 o 
   6   3  10    10258.58    10319.26    397.11 o 
   7   3  10      108.22      238.98    168.26 o 
   8   3  10     8140.02     9033.75    730.28 o 
   9   3  10      208.91      404.51    319.07 o 
   0   4  10    27335.11    26459.65    868.14 o 
   1   4  10       58.66      216.19     99.80 o 
   2   4  10    17489.53    16326.95    434.72 o 
   3   4  10      654.55      796.13    124.82 o 
   4   4  10     2727.28     2365.75    204.37 o 
   5   4  10     1185.81     1108.69    163.29 o 
   6   4  10      147.98      230.36    134.95 o 
   7   4  10     1638.13     1517.95    258.04 o 
   8   4  10      413.53      438.22    234.62 o 
   9   4  10      953.18      775.08    535.43 o 
   1   5  10     6707.75     6721.98    261.19 o 
   2   5  10     3562.18     3253.82    217.40 o 
   3   5  10     3955.92     3977.64    241.40 o 
   4   5  10    10663.54    10593.67    375.03 o 
   5   5  10       79.43      147.70    118.03 o 
   6   5  10    11100.07    11677.77    584.34 o 
   7   5  10      199.92      239.24    171.07 o 
   8   5  10     6698.77     7498.00    572.05 o 
   9   5  10      371.43      356.41    246.10 o 
   0   6  10    25917.79    23381.75    864.53 o 
   1   6  10      594.75      750.14    134.75 o 
   2   6  10     8982.83     8593.31    351.07 o 
   3   6  10      345.34      287.40    104.56 o 
   4   6  10      879.44      938.48    169.00 o 
   5   6  10      753.15      682.00    159.16 o 
   6   6  10     1358.97     1364.65    264.65 o 
   7   6  10     1304.71     1177.71    235.17 o 
   8   6  10      220.23      340.46    264.51 o 
   1   7  10     5100.95     4876.28    305.45 o 
   2   7  10     7119.22     7216.50    343.18 o 
   3   7  10     2295.89     2557.16    229.35 o 
   4   7  10    10331.18    10095.62    398.85 o 
   5   7  10      451.21      493.33    159.80 o 
   6   7  10     9912.00     9616.28    547.59 o 
   7   7  10       42.60      296.37    227.07 o 
   8   7  10     5489.23     6360.25    771.09 o 
   0   8  10     1327.83     1456.26    394.10 o 
   1   8  10      100.58      252.13    129.03 o 
   2   8  10    11139.08    10466.94    425.23 o 
   3   8  10      905.90      969.40    184.48 o 
   4   8  10     3238.11     3301.64    296.46 o 
   5   8  10     1058.32      875.62    206.67 o 
   6   8  10      320.13      315.92    216.68 o 
   7   8  10      858.86     1216.05    317.59 o 
   8   8  10      202.22      485.23    684.03 o 
   1   9  10     3790.28     3782.74    385.29 o 
   2   9  10     4967.97     5149.96    395.67 o 
   3   9  10     1368.77     1297.02    224.90 o 
   4   9  10    10582.51    10689.62    478.57 o 
   5   9  10      327.24       96.15    180.85 o 
   6   9  10     7746.72     8032.00    562.64 o 
   7   9  10       27.32       64.06    272.41 o 
   0  10  10     4993.55     5745.77    789.79 o 
   1  10  10      385.60      441.12    224.06 o 
   2  10  10     4398.80     3597.27    370.16 o 
   3  10  10      181.41      402.01    198.06 o 
   4  10  10     2993.62     2640.79    343.97 o 
   5  10  10      610.41      634.26    280.70 o 
   6  10  10      434.43      935.25    339.84 o 
   1  11  10     2170.31     2194.48    384.63 o 
   2  11  10     2320.25     2081.79    346.76 o 
   3  11  10     1372.00     1428.82    285.94 o 
   4  11  10     6337.57     6291.62    562.12 o 
   5  11  10      173.34      144.17    250.38 o 
   0  12  10     6439.28     5572.00   1366.70 o 
   1  12  10       15.65      277.24    297.40 o 
   2  12  10     5187.32     5742.95    712.17 o 
   3  12  10      362.71       19.02    222.72 o 
   1   0  11    12960.93    13115.49    865.34 o 
   2   0  11     3774.64     4115.43    363.00 o 
   3   0  11     7520.88     7216.02    446.89 o 
   4   0  11     9594.01     9188.13    841.73 o 
   5   0  11     2840.93     2906.82    360.40 o 
   6   0  11    10206.28     9904.04    574.97 o 
   7   0  11      274.58      335.11    327.15 o 
   8   0  11     3790.11     4982.81    797.57 o 
   9   0  11       93.66     -292.76    383.41 o 
   0   1  11    21930.54    20950.92   1733.70 o 
   1   1  11       27.88       44.82     91.44 o 
   2   1  11    15588.71    13996.30    554.93 o 
   3   1  11     1351.02     1186.91    142.48 o 
   4   1  11     6522.73     6357.84    277.71 o 
   5   1  11    11076.23    10246.79    419.06 o 
   6   1  11      504.75      387.78    155.09 o 
   7   1  11     3160.80     3326.33    453.91 o 
   8   1  11      426.51      723.75    293.13 o 
   9   1  11     2015.77     1505.34    524.78 o 
   1   2  11     8598.06     7386.18    278.90 o 
   2   2  11     3025.69     2488.20    227.48 o 
   3   2  11     8819.58     8230.30    320.82 o 
   4   2  11     6514.58     6074.93    272.09 o 
   5   2  11     2331.26     2235.13    206.95 o 
   6   2  11     5359.62     5352.48    295.33 o 
   7   2  11      239.43      512.99    221.67 o 
   8   2  11     6264.53     6639.08    645.28 o 
   9   2  11       21.23      -26.82    259.08 o 
   0   3  11    36973.81    34992.63   1078.39 o 
   1   3  11     5166.71     4668.93    228.51 o 
   2   3  11    19662.16    18937.11    488.96 o 
   3   3  11     3426.93     3632.30    231.05 o 
   4   3  11     6214.53     5990.29    292.67 o 
   5   3  11     4284.01     4947.95    280.62 o 
   6   3  11       31.72      -64.17    124.03 o 
   7   3  11     4982.34     4678.70    384.94 o 
   8   3  11      849.44     1361.82    361.92 o 
   9   3  11     3775.24     1225.68   1046.34 o 
   1   4  11     7888.77     7430.45    346.78 o 
   2   4  11      740.86      660.83    122.87 o 
   3   4  11     5773.42     5671.20    279.67 o 
   4   4  11     1936.99     1898.17    197.12 o 
   5   4  11     2403.52     2659.98    239.87 o 
   6   4  11     5414.25     5946.73    376.22 o 
   7   4  11      241.21      327.31    193.09 o 
   8   4  11     5663.89     5182.36    584.92 o 
   9   4  11      103.13       66.02    254.83 o 
   0   5  11    34320.50    32381.59   1040.46 o 
   1   5  11      323.95      251.53    118.29 o 
   2   5  11    20956.46    20000.61    631.85 o 
   3   5  11     4837.92     5016.37    271.07 o 
   4   5  11     3177.30     3345.73    254.19 o 
   5   5  11     3423.52     3331.29    269.75 o 
   6   5  11       49.92       23.51    147.07 o 
   7   5  11     5476.56     5886.36    623.82 o 
   8   5  11     1052.33     1582.52    340.58 o 
   9   5  11     1512.78      800.88    736.39 o 
   1   6  11     8857.56     8683.43    397.27 o 
   2   6  11      495.55      599.67    135.51 o 
   3   6  11     4765.80     4420.70    288.54 o 
   4   6  11     3895.19     4098.22    288.84 o 
   5   6  11     1729.46     1837.42    221.86 o 
   6   6  11     4882.88     5067.24    400.71 o 
   7   6  11      233.61      213.36    196.35 o 
   8   6  11     4419.70     3223.52    740.46 o 
   0   7  11    20326.52    18851.10   1732.73 o 
   1   7  11      306.03      239.41    133.21 o 
   2   7  11    11411.21    10823.82    430.91 o 
   3   7  11     1776.06     1504.11    213.52 o 
   4   7  11     3934.66     4166.59    308.43 o 
   5   7  11     2274.07     2690.16    263.40 o 
   6   7  11      132.63      178.32    204.30 o 
   7   7  11     3054.65     3132.94    389.11 o 
   8   7  11      305.55       37.98    285.56 o 
   1   8  11     7862.31     7506.35    446.36 o 
   2   8  11     2627.39     2370.66    256.02 o 
   3   8  11     5388.08     5386.79    441.42 o 
   4   8  11     4047.64     3563.31    322.91 o 
   5   8  11     1351.61      975.63    217.08 o 
   6   8  11     4605.23     5104.38    497.24 o 
   7   8  11        8.18     -241.82    241.82 o 
   0   9  11     7080.04     6903.65    723.27 o 
   1   9  11      617.94      809.32    253.08 o 
   2   9  11     8694.42     8399.66    447.61 o 
   3   9  11     1129.37      851.73    209.80 o 
   4   9  11     3789.69     4296.41    361.64 o 
   5   9  11     2323.76     1975.59    290.56 o 
   6   9  11      184.03      272.40    261.93 o 
   1  10  11     4830.38     4398.23    503.42 o 
   2  10  11     1078.59      873.85    247.74 o 
   3  10  11     4537.76     4642.23    425.38 o 
   4  10  11     3778.61     3842.10    398.48 o 
   5  10  11      877.85      479.87    282.91 o 
   6  10  11     3713.74     4221.27    586.66 o 
   0  11  11    10612.76    10775.37   1002.62 o 
   1  11  11      186.98     -131.16    240.61 o 
   2  11  11     5593.68     5400.63    591.80 o 
   3  11  11      820.85      729.31    274.83 o 
   4  11  11     1364.15      629.74    261.66 o 
   1  12  11     3524.63     1625.37    698.70 o 
   2  12  11      405.98       16.15    227.90 o 
   3  12  11     1452.62      272.70    369.65 o 
   0   0  12      221.85      611.24    364.42 o 
   1   0  12      599.12      460.97    224.09 o 
   2   0  12      218.49      197.35    156.26 o 
   3   0  12     3611.25     3530.36    406.25 o 
   4   0  12     2659.51     2714.77    349.45 o 
   5   0  12    22419.03    22687.01   1747.98 o 
   6   0  12     5972.60     5571.95    516.09 o 
   7   0  12    10491.75    11527.65    987.59 o 
   8   0  12       12.44      -30.07    462.08 o 
   9   0  12     7752.95     8094.68   1149.83 o 
   1   1  12    53161.03    51118.39   1864.24 o 
   2   1  12     1826.62     1900.26    218.83 o 
   3   1  12    26626.60    25993.45   1101.55 o 
   4   1  12     2890.63     3143.46    226.25 o 
   5   1  12     5233.62     5474.80    350.92 o 
   6   1  12     1267.17     1167.48    212.56 o 
   7   1  12        1.49      147.21    264.22 o 
   8   1  12      141.02      314.56    296.62 o 
   9   1  12     1050.29      770.00    379.76 o 
   0   2  12     1331.85     1187.35    235.71 o 
   1   2  12      660.44      440.70    120.76 o 
   2   2  12       48.17        5.25    104.56 o 
   3   2  12    10588.66     9724.23    523.30 o 
   4   2  12      306.95      362.19    123.33 o 
   5   2  12     9254.92     9488.26    366.75 o 
   6   2  12        0.79      -80.79    137.10 o 
   7   2  12    15882.51    15956.50    716.95 o 
   8   2  12       59.16      -59.46    265.24 o 
   9   2  12     8429.94     9218.68    761.24 o 
   1   3  12    42612.65    39212.20   1003.91 o 
   2   3  12      406.40      502.28    137.94 o 
   3   3  12    22463.13    20893.51    551.02 o 
   4   3  12      653.10      580.79    141.00 o 
   5   3  12     5619.44     5930.00    302.45 o 
   6   3  12      506.07      565.70    166.52 o 
   7   3  12       23.48       10.41    225.71 o 
   8   3  12      406.65      800.05    328.36 o 
   9   3  12      734.47      339.38    356.76 o 
   0   4  12      250.48      351.54    169.38 o 
   1   4  12     1850.72     1817.16    212.12 o 
   2   4  12      234.01      270.65    107.37 o 
   3   4  12     7081.83     6806.32    322.06 o 
   4   4  12       15.13      -12.20    106.70 o 
   5   4  12    15290.81    15684.29    508.87 o 
   6   4  12        7.12       19.03    144.26 o 
   7   4  12    10690.22    10977.51    628.03 o 
   8   4  12       62.35      -49.35    277.40 o 
   9   4  12     7948.60     9863.90   1171.37 o 
   1   5  12    34496.08    33906.92    836.85 o 
   2   5  12        3.55      173.70    110.56 o 
   3   5  12    16255.49    15759.41    483.15 o 
   4   5  12      228.73      221.95    126.71 o 
   5   5  12     5207.13     5048.45    340.70 o 
   6   5  12      441.26      313.54    176.92 o 
   7   5  12      351.22      265.44    217.55 o 
   8   5  12      171.08      349.48    311.93 o 
   0   6  12       11.31      -90.65    225.04 o 
   1   6  12      676.15      532.47    156.49 o 
   2   6  12       18.56      217.98    121.35 o 
   3   6  12     8877.70     8298.29    360.55 o 
   4   6  12      333.61      511.87    159.82 o 
   5   6  12    10756.57    10868.71    446.58 o 
   6   6  12      305.93        6.81    197.38 o 
   7   6  12    11115.49    11126.65    537.02 o 
   8   6  12       54.97      103.53    244.47 o 
   1   7  12    25638.64    25096.83    828.63 o 
   2   7  12       69.73      -26.31    122.58 o 
   3   7  12    13745.11    13093.24    684.07 o 
   4   7  12      568.82      588.02    168.90 o 
   5   7  12     4659.86     4657.74    351.20 o 
   6   7  12      357.69      304.56    233.46 o 
   7   7  12      255.71      125.53    252.85 o 
   0   8  12      342.24      300.36    262.08 o 
   1   8  12      849.49      771.03    239.29 o 
   2   8  12      335.09      180.90    157.90 o 
   3   8  12     5760.82     5499.90    388.77 o 
   4   8  12        4.84       39.96    158.32 o 
   5   8  12     9811.85     9390.40    479.80 o 
   6   8  12      287.18      416.55    257.51 o 
   7   8  12     7554.60     8426.18    640.81 o 
   1   9  12    16388.54    15250.47    772.70 o 
   2   9  12      610.46      653.20    197.30 o 
   3   9  12    14521.52    14169.93    610.55 o 
   4   9  12      330.45      273.96    186.06 o 
   5   9  12     2990.06     3088.80    354.84 o 
   6   9  12      149.70      199.01    271.17 o 
   0  10  12       82.11      373.00    323.82 o 
   1  10  12      430.89      418.46    250.07 o 
   2  10  12       13.86      -15.78    200.22 o 
   3  10  12     4030.10     4021.31    450.38 o 
   4  10  12       46.60      158.48    233.54 o 
   5  10  12     6498.61     6569.39    597.03 o 
   1  11  12    15212.60    15235.87    979.59 o 
   2  11  12       68.74      106.73    234.68 o 
   3  11  12     6271.21     4470.34   1137.96 o 
   4  11  12      144.68     -211.05    211.05 o 
   0  12  12       71.07     -280.51    348.70 o 
   1  12  12      199.29      241.69    253.85 o 
   2  12  12       27.69     -131.41    216.67 o 
   1   0  13    19307.05    20312.28   1807.03 o 
   2   0  13     1030.82      712.33    219.29 o 
   3   0  13     9912.54    11388.09    683.61 o 
   4   0  13    10639.27    10005.28    592.31 o 
   5   0  13     2514.38     2898.92    426.37 o 
   6   0  13     9608.71     9439.27    618.09 o 
   7   0  13      753.41     1071.66    493.89 o 
   8   0  13     2949.74     3218.21    729.80 o 
   9   0  13      245.56      419.59    538.11 o 
   0   1  13     5071.60     6223.76    488.72 o 
   1   1  13     1712.59     1843.17    237.13 o 
   2   1  13     5502.61     5475.73    333.36 o 
   3   1  13    10357.25    10564.55    549.00 o 
   4   1  13     3415.98     3777.20    300.67 o 
   5   1  13     7524.15     8491.55    399.14 o 
   6   1  13      353.90      453.05    183.16 o 
   7   1  13     9424.62     9827.39    685.29 o 
   8   1  13      136.42      682.02    328.99 o 
   9   1  13     3517.01     4201.46    597.36 o 
   1   2  13    16670.97    13147.28    783.53 o 
   2   2  13     3560.45     3169.42    280.70 o 
   3   2  13     8818.37     8369.35    406.43 o 
   4   2  13     6917.34     6987.98    322.50 o 
   5   2  13     3364.92     3265.28    287.43 o 
   6   2  13     7099.66     7208.73    404.40 o 
   7   2  13      173.41      192.11    241.52 o 
   8   2  13     4311.69     4503.31    577.04 o 
   9   2  13      149.97      108.00    352.33 o 
   0   3  13     8585.88     6859.09    472.19 o 
   1   3  13      532.35      339.68    145.66 o 
   2   3  13     3953.35     3893.73    308.58 o 
   3   3  13     9600.97     8949.31    497.03 o 
   4   3  13     2475.23     2317.13    260.74 o 
   5   3  13    10326.87    10318.80    400.88 o 
   6   3  13      573.20      952.23    228.55 o 
   7   3  13     8619.03     9011.84    592.77 o 
   8   3  13       22.32      292.62    306.63 o 
   1   4  13    11489.49    10573.06    476.83 o 
   2   4  13     2438.63     2259.49    261.12 o 
   3   4  13     8664.77     8355.29    364.20 o 
   4   4  13     5597.16     5446.33    316.07 o 
   5   4  13     2005.69     2401.20    249.52 o 
   6   4  13     5666.17     6535.29    439.28 o 
   7   4  13      268.83      114.35    252.50 o 
   8   4  13     3771.41     3626.26    939.57 o 
   0   5  13     5289.66     5037.17    583.74 o 
   1   5  13     1224.52     1087.25    193.47 o 
   2   5  13     5540.86     5493.97    359.45 o 
   3   5  13     6019.99     5727.30    317.26 o 
   4   5  13     1984.73     2337.56    252.55 o 
   5   5  13    14669.20    14318.46    517.88 o 
   6   5  13      385.02      484.34    202.75 o 
   7   5  13     5508.90     5887.23    562.47 o 
   8   5  13      180.05      273.72    292.75 o 
   1   6  13    10137.50     9119.73    486.49 o 
   2   6  13     2058.62     2177.62    260.03 o 
   3   6  13     4448.53     4599.58    317.43 o 
   4   6  13     2782.21     3611.96    306.16 o 
   5   6  13     2722.76     2962.50    292.74 o 
   6   6  13     4170.50     4417.31    417.66 o 
   7   6  13      631.42      640.22    240.01 o 
   0   7  13     7919.39     8097.32    760.06 o 
   1   7  13     1251.63     1087.52    328.35 o 
   2   7  13     4160.91     4550.56    387.55 o 
   3   7  13     6308.26     5787.01    374.04 o 
   4   7  13     1570.74     1582.30    230.91 o 
   5   7  13     9158.08     8887.09    438.25 o 
   6   7  13      114.53      526.08    263.17 o 
   7   7  13     4725.01     5265.07    549.35 o 
   1   8  13     5649.64     5344.27    484.74 o 
   2   8  13      241.59      180.90    162.96 o 
   3   8  13     6978.32     6536.01    431.60 o 
   4   8  13     3487.27     3900.96    369.19 o 
   5   8  13     2137.15     2262.75    303.31 o 
   6   8  13     3655.68     3946.98    471.90 o 
   0   9  13     3582.99     3108.68    688.49 o 
   1   9  13     3856.59     3362.52    444.77 o 
   2   9  13     4593.89     4020.90    391.19 o 
   3   9  13     4023.54     3995.34    395.90 o 
   4   9  13     1653.87     1432.91    291.48 o 
   5   9  13     4197.54     4057.55    436.65 o 
   6   9  13       46.73     -135.63    278.14 o 
   1  10  13     6988.84     6217.77    597.26 o 
   2  10  13      527.03      447.33    275.76 o 
   3  10  13     2848.08     3109.35    403.65 o 
   4  10  13     2434.43     2313.16    440.73 o 
   5  10  13     1579.69     1319.78    833.56 o 
   0  11  13     3492.39     1770.96   1533.19 o 
   1  11  13      117.17      -46.36    272.28 o 
   2  11  13     2599.02     1408.92    764.58 o 
   3  11  13     2025.14      762.14    453.98 o 
   0   0  14    14018.77    17065.82   1627.01 o 
   1   0  14       43.08       92.49    275.24 o 
   2   0  14    12370.89    14746.25    781.45 o 
   3   0  14        2.57      166.10    190.94 o 
   4   0  14     2815.74     4287.79    472.63 o 
   5   0  14      153.18      565.60    286.64 o 
   6   0  14     3577.37     3837.09    494.21 o 
   7   0  14       91.73      -85.00    361.30 o 
   8   0  14      827.51      484.37    840.99 o 
   1   1  14      381.42      638.97    177.11 o 
   2   1  14     3039.13     3164.08    315.29 o 
   3   1  14      297.26      436.59    153.09 o 
   4   1  14     9361.77    10378.64    645.48 o 
   5   1  14        9.36      132.13    157.70 o 
   6   1  14    10912.32    12238.77    545.73 o 
   7   1  14      253.72      154.36    301.17 o 
   8   1  14     5882.02     5458.35    646.30 o 
   0   2  14     9585.50     8803.51    845.82 o 
   1   2  14       70.43      128.30    149.22 o 
   2   2  14    14454.03    13596.75    779.71 o 
   3   2  14        9.53      153.14    154.78 o 
   4   2  14     6094.81     6304.08    404.80 o 
   5   2  14      316.94      256.36    174.50 o 
   6   2  14      514.62      663.60    202.93 o 
   7   2  14       39.42       30.38    297.62 o 
   8   2  14      495.47        2.68    351.18 o 
   1   3  14       33.01      170.52    152.10 o 
   2   3  14     2664.44     2467.90    263.81 o 
   3   3  14      846.33      650.60    245.34 o 
   4   3  14     7043.15     6813.51    363.10 o 
   5   3  14       85.46      161.66    163.44 o 
   6   3  14     9183.26    10445.00    545.30 o 
   7   3  14      288.34      120.01    269.66 o 
   8   3  14     6594.66     7677.89    891.82 o 
   0   4  14    13099.58    10997.47    894.46 o 
   1   4  14        0.38       40.90    146.66 o 
   2   4  14    12113.42    11680.78    530.97 o 
   3   4  14      616.27      689.95    162.94 o 
   4   4  14     5479.49     5325.77    328.05 o 
   5   4  14      433.18      373.79    175.24 o 
   6   4  14      333.25      474.25    231.43 o 
   7   4  14       80.80      -88.81    265.08 o 
   8   4  14      673.83      315.73    334.43 o 
   1   5  14      806.02      519.68    209.32 o 
   2   5  14     1505.26     1358.57    229.90 o 
   3   5  14       56.76       80.62    144.58 o 
   4   5  14     5750.05     4953.14    360.81 o 
   5   5  14       38.44       -2.79    155.49 o 
   6   5  14     8685.46     9117.23    592.84 o 
   7   5  14       81.28       80.78    300.58 o 
   0   6  14    10713.61     9928.10   1234.99 o 
   1   6  14      609.50      500.15    221.20 o 
   2   6  14    10171.46     9761.27    527.94 o 
   3   6  14      233.31      413.10    173.94 o 
   4   6  14     5138.27     5563.11    367.19 o 
   5   6  14      165.13      276.88    182.27 o 
   6   6  14       46.86      -62.85    220.28 o 
   7   6  14      115.71      104.46    297.60 o 
   1   7  14      272.54      330.52    205.36 o 
   2   7  14     1385.82     1569.27    282.79 o 
   3   7  14      210.89      135.26    173.45 o 
   4   7  14     5486.28     5805.87    392.22 o 
   5   7  14        3.55     -154.59    179.36 o 
   6   7  14     7024.27     6541.60    562.24 o 
   7   7  14       21.25      571.39    727.11 o 
   0   8  14    13528.62    12188.94   1003.44 o 
   1   8  14      210.58      442.24    231.69 o 
   2   8  14     4526.48     4877.09    464.28 o 
   3   8  14      206.55       98.59    185.29 o 
   4   8  14     3656.80     3589.48    393.49 o 
   5   8  14      349.60      468.32    240.96 o 
   6   8  14      378.68      477.03    308.68 o 
   1   9  14      466.95      670.54    250.55 o 
   2   9  14     1524.06     1088.54    289.72 o 
   3   9  14       74.23      104.89    210.19 o 
   4   9  14     4511.60     4989.54    462.53 o 
   5   9  14       12.83      -66.55    260.66 o 
   0  10  14     5675.97     5598.34    849.99 o 
   1  10  14       59.91       20.03    285.34 o 
   2  10  14     5024.27     3113.46    651.81 o 
   3  10  14       23.57      -35.18    233.44 o 
   4  10  14     2575.00     3004.51    485.09 o 
   1  11  14      132.72     -142.14    251.62 o 
   2  11  14     1510.45      678.06    381.18 o 
   1   0  15    15794.41    18288.50   1580.37 o 
   2   0  15     1486.37     1946.75    351.43 o 
   3   0  15    13373.52    15837.05    988.31 o 
   4   0  15      440.37      888.26    315.25 o 
   5   0  15     1521.46     1724.74    378.48 o 
   6   0  15      874.61     1174.05    344.13 o 
   7   0  15      194.49      860.57    534.04 o 
   8   0  15     2768.96     4345.86    879.83 o 
   0   1  15     3180.76     3122.62    437.14 o 
   1   1  15      462.86      610.46    207.76 o 
   2   1  15     2271.88     2434.64    287.71 o 
   3   1  15     4525.22     4894.80    357.48 o 
   4   1  15     1258.31     1505.58    242.69 o 
   5   1  15     3802.57     4479.39    365.17 o 
   6   1  15       95.83      305.65    204.10 o 
   7   1  15     7365.23     8677.68    715.23 o 
   8   1  15      430.22      553.55    400.01 o 
   1   2  15    18668.30    19136.43    858.11 o 
   2   2  15       25.33      173.83    170.65 o 
   3   2  15     6844.59     7450.00    412.63 o 
   4   2  15      822.31      994.69    215.92 o 
   5   2  15     2100.42     2664.37    295.75 o 
   6   2  15     1941.08     2078.79    293.84 o 
   7   2  15      140.36       75.20    323.46 o 
   8   2  15      779.30      521.89    371.75 o 
   0   3  15     2633.68     1615.32    488.21 o 
   1   3  15       50.95      -25.54    213.99 o 
   2   3  15     4436.87     3561.59    349.84 o 
   3   3  15     4729.64     4184.13    355.09 o 
   4   3  15     1474.28     1626.22    255.48 o 
   5   3  15     6815.31     7360.87    423.97 o 
   6   3  15       11.05      119.42    216.10 o 
   7   3  15     5635.02     6366.69    920.24 o 
   8   3  15      840.11      855.39    403.25 o 
   1   4  15    13778.24    11957.36    686.66 o 
   2   4  15      157.26      -90.07    160.11 o 
   3   4  15     8685.98     8190.33    464.02 o 
   4   4  15      473.36      116.49    153.58 o 
   5   4  15     2097.71     1339.18    270.81 o 
   6   4  15     1285.91     1114.66    291.07 o 
   7   4  15       37.94      292.51    314.50 o 
   0   5  15     5200.09     5340.32    708.34 o 
   1   5  15     1043.84      935.95    268.48 o 
   2   5  15     2564.73     2444.19    338.68 o 
   3   5  15     2949.46     2766.71    333.13 o 
   4   5  15     1181.36      878.40    223.52 o 
   5   5  15     5991.56     6577.22    565.04 o 
   6   5  15       22.53     -185.36    234.76 o 
   7   5  15     3785.93     4252.02    898.10 o 
   1   6  15    13287.53    11188.55   1041.05 o 
   2   6  15      153.38      177.89    179.25 o 
   3   6  15     7390.44     6999.29    501.23 o 
   4   6  15     1059.66      949.69    219.47 o 
   5   6  15     1734.72     2104.29    295.26 o 
   6   6  15     2086.47     2723.42    426.17 o 
   7   6  15        1.75      231.27    324.18 o 
   0   7  15     1262.00     1294.36    434.22 o 
   1   7  15      406.46      563.08    259.19 o 
   2   7  15     1977.84     1812.79    314.49 o 
   3   7  15     1667.24     1487.60    303.98 o 
   4   7  15      834.27     1159.13    271.67 o 
   5   7  15     3551.85     3797.48    392.88 o 
   6   7  15       20.16      -43.35    271.98 o 
   1   8  15    11621.33    10332.63    670.50 o 
   2   8  15     1030.07     1117.66    260.94 o 
   3   8  15     6387.61     5491.79    475.26 o 
   4   8  15      519.02      724.30    261.58 o 
   5   8  15      884.99      803.52    283.48 o 
   0   9  15     1439.35     1399.44    491.55 o 
   1   9  15      501.07      165.98    247.34 o 
   2   9  15      620.52      435.34    373.27 o 
   3   9  15      607.39      633.21    286.22 o 
   4   9  15      623.60      431.33    246.01 o 
   1  10  15     8496.71     7366.03   1156.51 o 
   2  10  15      452.19      144.81    242.33 o 
   3  10  15     3529.18     3045.10    580.21 o 
   0   0  16     7872.65     9123.36   1318.05 o 
   1   0  16      548.28      996.00    321.37 o 
   2   0  16     9179.33    10320.23    824.22 o 
   3   0  16     9530.55    11487.04    706.66 o 
   4   0  16      281.54      781.64    313.60 o 
   5   0  16     5681.78     7641.31    660.46 o 
   6   0  16       33.14     -112.16    311.61 o 
   7   0  16     9255.67    10591.06   1106.93 o 
   1   1  16    23027.84    27454.50    943.22 o 
   2   1  16        9.64       88.94    146.02 o 
   3   1  16     7474.87     9439.62    460.25 o 
   4   1  16       64.00      266.44    187.34 o 
   5   1  16     2543.79     2775.77    322.75 o 
   6   1  16      405.22      770.68    245.40 o 
   7   1  16      302.07      255.86    358.19 o 
   0   2  16     8356.33     8679.02    877.88 o 
   1   2  16     1811.26     1713.72    348.97 o 
   2   2  16     5044.43     5048.18    461.94 o 
   3   2  16     5218.35     5489.08    415.88 o 
   4   2  16      761.93      864.66    217.82 o 
   5   2  16    11725.29    12534.90    538.95 o 
   6   2  16       28.87     -224.66    224.66 o 
   7   2  16     6780.38     7896.96    891.39 o 
   1   3  16    14473.48    12395.86    740.55 o 
   2   3  16      424.35      246.75    199.47 o 
   3   3  16    10428.02    10059.64    635.59 o 
   4   3  16      724.92      849.73    229.51 o 
   5   3  16     2419.84     2524.14    320.09 o 
   6   3  16      601.69      818.23    271.27 o 
   7   3  16      121.33     -138.14    283.22 o 
   0   4  16     3864.25     3254.15    990.39 o 
   1   4  16      536.54      220.14    219.67 o 
   2   4  16     3291.29     2731.81    382.70 o 
   3   4  16     8756.07     8381.75    539.93 o 
   4   4  16      896.50      840.67    236.73 o 
   5   4  16     8421.13     8780.57    605.28 o 
   6   4  16      481.08      266.04    254.76 o 
   7   4  16     7402.51     7606.61    741.87 o 
   1   5  16    11701.49    10422.00    677.59 o 
   2   5  16     1064.51      962.00    273.18 o 
   3   5  16     9152.63     8550.49    561.80 o 
   4   5  16     1016.17     1058.82    257.74 o 
   5   5  16     2412.25     2664.74    363.43 o 
   6   5  16      698.24      742.86    289.32 o 
   0   6  16     3456.62     4154.37    708.60 o 
   1   6  16     1466.40     1397.61    335.29 o 
   2   6  16     1970.88     2167.38    351.12 o 
   3   6  16     4677.48     5188.83    513.41 o 
   4   6  16     1761.43     1322.27    261.66 o 
   5   6  16     7691.39     7864.86    654.01 o 
   6   6  16       24.63      130.38    302.17 o 
   1   7  16    11802.10     9953.10    672.67 o 
   2   7  16      409.08      472.89    246.41 o 
   3   7  16     7219.96     7634.62    579.38 o 
   4   7  16      581.68      716.25    266.09 o 
   5   7  16     1750.59     2457.29    381.35 o 
   0   8  16     5601.62     4595.41    764.51 o 
   1   8  16      309.22      410.18    273.14 o 
   2   8  16     1436.38      931.20    318.91 o 
   3   8  16     3379.59     3609.46    458.99 o 
   4   8  16      607.00      661.16    280.51 o 
   5   8  16     5118.77     5677.45    607.44 o 
   1   9  16    13566.78    12717.55   1544.82 o 
   2   9  16        6.11      166.84    258.74 o 
   3   9  16     2629.28     3017.32    503.75 o 
   0  10  16     2439.43      632.37   1654.49 o 
   1  10  16      728.97      509.11    329.28 o 
   1   0  17     7591.74     9771.85    793.21 o 
   2   0  17     6724.83     9279.44    735.45 o 
   3   0  17     1211.71     1573.96    374.47 o 
   4   0  17     3686.55     5061.79    588.32 o 
   5   0  17      434.46      520.29    334.06 o 
   6   0  17     5857.82     7578.63    738.14 o 
   7   0  17       43.64       52.65    515.52 o 
   0   1  17    13308.99    16282.04   1240.00 o 
   1   1  17      492.49      585.13    294.46 o 
   2   1  17    10340.95    12418.85    544.34 o 
   3   1  17      257.85      464.24    203.05 o 
   4   1  17     4197.25     5171.22    411.30 o 
   5   1  17      720.72      933.75    256.84 o 
   6   1  17      602.12     1087.21    286.71 o 
   7   1  17      516.86     1097.48    433.73 o 
   1   2  17     4370.79     5007.60    705.95 o 
   2   2  17     1841.92     2407.88    325.48 o 
   3   2  17     2635.41     2816.08    315.36 o 
   4   2  17     9318.13    10938.17    798.96 o 
   5   2  17      218.88      251.06    225.16 o 
   6   2  17     8590.29    11282.93    725.24 o 
   7   2  17       15.02        9.02    303.57 o 
   0   3  17     9705.57     9254.01   1391.21 o 
   1   3  17      282.38       67.86    228.53 o 
   2   3  17     8036.50     7688.80    765.39 o 
   3   3  17      616.63      524.00    224.99 o 
   4   3  17     3136.26     3435.18    353.77 o 
   5   3  17     1905.44     2023.00    322.89 o 
   6   3  17     1461.77     1127.14    313.55 o 
   7   3  17      613.50      603.06    344.30 o 
   1   4  17     2910.92     2573.52    577.70 o 
   2   4  17     2834.59     3117.09    416.26 o 
   3   4  17      977.06      654.78    264.61 o 
   4   4  17     8787.15     8118.00    515.24 o 
   5   4  17      660.27      482.01    247.12 o 
   6   4  17     8377.03    10678.53    690.04 o 
   0   5  17     7165.90     5331.71    852.62 o 
   1   5  17      195.54       73.44    240.67 o 
   2   5  17     5869.48     5147.04    515.59 o 
   3   5  17     2101.89     2132.92    361.98 o 
   4   5  17     4377.75     4954.45    491.35 o 
   5   5  17     1032.10      832.77    285.47 o 
   6   5  17      634.98      332.80    295.72 o 
   1   6  17     1323.62      843.13    301.97 o 
   2   6  17     1878.48     2090.62    389.36 o 
   3   6  17     1806.20     1560.28    371.71 o 
   4   6  17     7105.60     7347.08    642.73 o 
   5   6  17      449.81      410.62    295.79 o 
   0   7  17     6955.75     6252.38   1340.58 o 
   1   7  17      130.22      -14.76    243.98 o 
   2   7  17     6784.52     6338.32    643.98 o 
   3   7  17     1407.76     1377.59    349.17 o 
   4   7  17     2761.57     2214.29    422.75 o 
   5   7  17     1132.34      986.22    375.30 o 
   1   8  17     2044.81     1336.53    355.34 o 
   2   8  17     2156.60     1134.81    657.97 o 
   3   8  17      412.26      409.83    287.55 o 
   4   8  17     2688.22     1337.26    606.85 o 
   0   9  17     9303.20     8494.29   1350.98 o 
   1   9  17       63.51      -20.45    209.31 o 
   2   9  17     4638.79     3800.92    632.58 o 
   0   0  18    10116.02    10428.54   1489.61 o 
   1   0  18       36.25      106.69    444.01 o 
   2   0  18     3897.41     4790.27    640.62 o 
   3   0  18      739.64     1059.29    359.82 o 
   4   0  18     2999.82     4196.67    564.83 o 
   5   0  18     1835.73     2277.47    487.05 o 
   6   0  18       53.70     -116.87    362.13 o 
   1   1  18     2297.14     2853.41    478.43 o 
   2   1  18     1727.60     2263.92    381.60 o 
   3   1  18      575.64      706.42    232.62 o 
   4   1  18     2999.92     3358.58    363.04 o 
   5   1  18      311.92       96.01    235.00 o 
   6   1  18     3891.59     4365.35    479.46 o 
   0   2  18     7736.50     9869.20   1037.68 o 
   1   2  18       76.61        7.18    276.34 o 
   2   2  18     4904.25     7442.23    859.49 o 
   3   2  18     1000.25     1659.66    280.43 o 
   4   2  18     2653.90     3550.41    375.38 o 
   5   2  18     1126.53     1480.53    303.78 o 
   6   2  18      159.68      291.22    261.33 o 
   1   3  18      979.09     1154.41    349.87 o 
   2   3  18      522.97      546.61    299.58 o 
   3   3  18     1984.85     2305.68    387.08 o 
   4   3  18     3981.85     4524.71    411.00 o 
   5   3  18      253.23       98.73    241.14 o 
   6   3  18     4832.97     5715.63    577.27 o 
   0   4  18     6546.14     5072.67    914.39 o 
   1   4  18      137.59     -151.98    232.88 o 
   2   4  18     5353.16     4513.17    573.89 o 
   3   4  18      677.38     1268.19    329.27 o 
   4   4  18     2560.06     2930.61    448.86 o 
   5   4  18     1878.36     1947.26    326.29 o 
   6   4  18      140.93     -268.97    268.97 o 
   1   5  18      926.57      642.06    317.03 o 
   2   5  18     1033.23      739.27    339.69 o 
   3   5  18     1166.46     1154.21    345.43 o 
   4   5  18     2271.27     2134.70    411.13 o 
   5   5  18      286.05      495.42    290.26 o 
   0   6  18     4876.79     3594.93    764.63 o 
   1   6  18       39.20     -110.44    262.17 o 
   2   6  18     6469.72     5356.08    631.64 o 
   3   6  18      995.52      715.18    304.42 o 
   4   6  18     2270.19     2349.09    435.05 o 
   5   6  18     1184.91      958.65    670.79 o 
   1   7  18      747.32      529.54    309.65 o 
   2   7  18      310.10      182.77    298.31 o 
   3   7  18      693.11      737.94    291.54 o 
   4   7  18     1544.54     1297.54    346.41 o 
   0   8  18     6574.30     2641.99   3307.13 o 
   1   8  18      149.52     -195.11    224.82 o 
   2   8  18     5252.90     2983.78    664.25 o 
   1   0  19    12224.78    14705.13   1577.25 o 
   2   0  19      153.25      461.68    681.31 o 
   3   0  19     4503.21     5745.03    631.29 o 
   4   0  19        4.39       88.53    352.18 o 
   5   0  19      809.76      709.22    414.80 o 
   6   0  19        2.72      363.08    435.77 o 
   0   1  19        4.04       57.60    418.14 o 
   1   1  19      962.13     1652.50    419.62 o 
   2   1  19        1.67     -231.87    237.03 o 
   3   1  19     1710.72     2680.10    351.25 o 
   4   1  19        1.71     -179.59    226.11 o 
   5   1  19     3735.90     4730.84    455.61 o 
   6   1  19       89.37      242.11    338.55 o 
   1   2  19     9655.31    12841.83    832.41 o 
   2   2  19        8.10       -2.72    260.28 o 
   3   2  19     6052.15     7969.97    588.92 o 
   4   2  19       13.13     -235.70    235.70 o 
   5   2  19     1123.53     1198.94    300.86 o 
   0   3  19       30.13      354.80    417.50 o 
   1   3  19      230.78      470.60    294.71 o 
   2   3  19       48.04      288.08    301.95 o 
   3   3  19     1836.83     2140.31    407.54 o 
   4   3  19        3.89     -203.88    229.82 o 
   5   3  19     5866.18     7878.71    744.90 o 
   1   4  19     8639.49     7303.04    744.07 o 
   2   4  19        1.62      118.80    299.08 o 
   3   4  19     4930.29     4362.59    512.42 o 
   4   4  19        3.77     -244.80    279.15 o 
   5   4  19     1263.52      883.38    330.67 o 
   0   5  19      170.73      393.14    431.33 o 
   1   5  19      146.06       25.20    289.14 o 
   2   5  19        1.49       34.34    278.34 o 
   3   5  19     2727.38     2103.14    400.63 o 
   4   5  19       24.66      108.92    303.52 o 
   1   6  19     6946.76     2108.20   1279.82 o 
   2   6  19      133.58      288.62    322.21 o 
   3   6  19     5105.23     4542.59    613.44 o 
   0   7  19       35.10      231.86    391.74 o 
   1   7  19       70.35      -85.39    244.94 o 
   2   7  19       98.23      -79.65    262.91 o 
   1   0  20     1511.28     2041.87    652.84 o 
   2   0  20     4227.18     4747.15    920.66 o 
   3   0  20     1344.80      783.41    557.44 o 
   4   0  20     1790.46     2948.35    551.44 o 
   5   0  20     2905.61     3075.36    626.84 o 
   1   1  20     2941.00     4390.72    606.34 o 
   2   1  20      534.24      858.35    413.35 o 
   3   1  20     2644.39     4238.30    531.10 o 
   4   1  20     1654.33     2181.50    381.48 o 
   5   1  20      747.70      808.39    344.79 o 
   0   2  20     7119.55     7442.38   1189.81 o 
   1   2  20       17.50     -186.93    298.51 o 
   2   2  20     5775.58     7688.04    658.91 o 
   3   2  20     2748.31     3602.75    459.06 o 
   4   2  20     3392.70     4188.11    516.13 o 
   5   2  20     3493.46     5318.49    585.33 o 
   1   3  20     3067.49     3686.99    573.14 o 
   2   3  20      834.36     1187.55    400.64 o 
   3   3  20     1328.78     1659.66    471.67 o 
   4   3  20     2147.20     2013.90    498.48 o 
   0   4  20     4884.96     4834.59   1363.23 o 
   1   4  20      756.41      536.31    357.96 o 
   2   4  20     4739.19     4565.48   1142.73 o 
   3   4  20     1589.46     1167.15    361.50 o 
   4   4  20     3004.28     3645.01    558.46 o 
   2   5  20      713.91      378.26    320.15 o 
   3   5  20     1726.11     1045.70    705.09 o 
   0   6  20     3617.71      942.79   2331.10 o 
   1   6  20       56.71     -234.29    234.29 o 
   2   6  20     4643.41     2126.78   1745.68 o 
   1   0  21       36.40      572.65    501.83 o 
   2   0  21      508.44     1209.09    617.18 o 
   3   0  21      225.18      -12.10    531.77 o 
   4   0  21     3501.70     4809.67    909.29 o 
   1   1  21      493.79      -40.72    361.51 o 
   2   1  21     7320.95     8536.65   1192.98 o 
   3   1  21      286.23      491.14    376.60 o 
   4   1  21     2832.19     4028.42    499.98 o 
   1   2  21       70.52      348.22    347.18 o 
   2   2  21     1435.68     1279.13    426.86 o 
   3   2  21        4.96     -214.28    300.41 o 
   0   3  21     6297.54     4119.15   4061.84 o 
   1   3  21       12.78     -202.90    284.55 o 
   2   3  21     5683.72     2616.84   1736.00 o 
   3   3  21       21.66       17.00    289.75 o 
   1   4  21       29.57     -266.11    266.11 o 
   2   4  21     1761.18      305.55    606.50 o 
   0   5  21     4875.06     2048.89   2320.45 o 
   1   5  21       88.78     -276.76    276.76 o 
   0   0  22      381.65     -395.86    459.73 o 
   1   0  22      646.96      249.61    408.79 o 
   2   0  22     2655.48     1051.10   1478.35 o 
   1   1  22     3101.99     2732.28   1140.35 o 
   2   1  22      167.19      503.44    309.13 o 
   0   2  22     1704.67      517.55    353.16 o 
   1   2  22      259.05       34.14    366.27 o 
   2   2  22     1331.26      -29.14    930.53 o 
   1   3  22     3167.50      674.85   1146.68 o 
                                                 
